# Supplementary material for: Ultrafast and Cost-Effective Pathogen Identification and Resistance Gene Detection in a Clinical Setting Using Nanopore Flongle Sequencing
Source: Front Microbiol. 2022 Mar 17;13:822402. doi: 10.3389/fmicb.2022.822402 (PMC8970966; doi:10.3389/fmicb.2022.822402)
Supplement: Supplementary file 1 [file Table_1.XLSX]

## Sheet: ST1
Supplementary Table 1. List of experiments.
Experiment nr.	Sample type	Target bacteria	Number of active pores	Target ARG*	ONT kit
1	clinical isolates	E. coli 125	69	TEM-1B; mdf(A)	SQK-RBK004
		K. pneumoniae 225		SHV-187; fosA; oqxA; oqxB
		E. coli A2-39		CTX-M-2; TEM-1B; sul1; mdf(A); tetA; dfrA1; aadA1; aac(3)-VIa
		K. pneumoniae A2-37		aac(6')-Ib-cr; TEM-1B; cmlA1; aac(3)-IIa; aac(3)-IIb; CTX-M-14; OKP-B-2; OKP-B-15; oqxB11; oqxA10; fosA
2		E. coli 125	70	TEM-1B; mdf(A)	SQK-LSK110
3		K. pneumoniae 225	60	SHV-187; fosA; oqxA; oqxB
4		E. coli A2-39	67	CTX-M-2; TEM-1B; sul1; mdf(A); tetA; dfrA1; aadA1; aac(3)-VIa
5		K. pneumoniae A2-37	59	aac(6')-Ib-cr; TEM-1B; cmlA1; aac(3)-IIa; aac(3)-IIb; CTX-M-14; OKP-B-2; OKP-B-15; oqxB11; oqxA10; fosA
6	plasmid preparation	E. coli 125	59	TEM-1B; mdf(A)	SQK-RBK004
		K. pneumoniae 225		SHV-187; fosA; oqxA; oqxB
		E. coli A2-39		CTX-M-2; TEM-1B; sul1; mdf(A); tetA; dfrA1; aadA1; aac(3)-VIa
		K. pneumoniae A2-37		aac(6')-Ib-cr; TEM-1B; cmlA1; aac(3)-IIa; aac(3)-IIb; CTX-M-14; OKP-B-2; OKP-B-15; oqxB11; oqxA10; fosA
7	spiked blood culture	E. coli A2-39	62	CTX-M-2; TEM-1B; sul1; mdf(A); tetA; dfrA1; aadA1; aac(3)-VIa	SQK-LSK110
8		K. pneumoniae A2-37	59	aac(6')-Ib-cr; TEM-1B; cmlA1; aac(3)-IIa; aac(3)-IIb; CTX-M-14; OKP-B-2; OKP-B-15; oqxB11; oqxA10; fosA
9		E. coli A2-39	39	CTX-M-2; TEM-1B; sul1; mdf(A); tetA; dfrA1; aadA1; aac(3)-VIa
10		K. pneumoniae A2-37	24	aac(6')-Ib-cr; TEM-1B; cmlA1; aac(3)-IIa; aac(3)-IIb; CTX-M-14; OKP-B-2; OKP-B-15; oqxB11; oqxA10; fosA
*Based on the reference hybrid assembly

## Sheet: ST2
Supplementary Table 2. Number of active pores on Flongle flow cells during storage and prior to the run
Experiment number	Test 1		Test 2
	Date	Number of active pores	Date	Number of active pores
1	2021-04-16	77	2021-05-06	69
2	2021-04-16	69	2021-05-20	70
3	2021-04-16	63	2021-05-27	60
4	2020-10-02	69	2021-06-03	67
5	2020-10-02	68	2021-06-10	59
6	2020-10-02	67	2021-06-17	59
7	2020-10-02	62	2021-06-24	62
8	2021-04-21	55	2021-07-09	59
9	2021-05-16	32	2021-07-15	39
10	2021-10-02	26	2021-07-20	24

## Sheet: ST3
Supplementary Table 3. NCBI BLAST search of Flongle raw reads against ResFinder
Clinical isolate	Sample	gene	First found in output file	Total number hits	Identity, %		E-value		Coverage, %
					Mean	St dev	Mean	St dev	Mean	St dev
E. coli 125	clinical isolate SQK-RBK004	mdf(A)	1	2	89.5695	2.28183	0	0	99.9189	0.114697
	clinical isolate SQK-LSK110	mdf(A)	0	73	87.8936	2.92054	0	0	97.7233	5.10992
K. pneumoniae 225	clinical isolate SQK-RBK004	fosA6	0	7	88.3104	2.85744	2.94287e-97	7.78606e-97	93.2695	3.09971
		fosA	0	7	88.5103	2.89709	6.32964e-99	1.67434e-98	96.8027	3.59215
		fosA5	0	5	87.6444	2.8009	4.16e-92	9.30204e-92	98.2857	2.04402
		fosA	0	2	88.873	0.241831	6.15e-136	8.69741e-136	98.8095	1.68359
		blaSHV-100	1	10	91.1793	2.13141	0	0	84.6444	0.986604
		blaSHV-101	1	10	91.0237	2.05572	0	0	99.4077	0.316657
		blaSHV-103	1	10	91.0577	2.01158	0	0	99.4077	0.316657
		blaSHV-104	1	10	91.0347	2.01359	0	0	99.4077	0.316657
		blaSHV-105	1	10	90.9206	2.03021	0	0	99.4077	0.316657
		blaSHV-106	1	10	90.6591	1.95368	0	0	99.4077	0.316657
		blaSHV-107	1	10	90.7956	1.98777	0	0	99.4077	0.316657
		blaSHV-109	1	10	90.7272	2.02016	0	0	99.4077	0.316657
		blaSHV-110	1	10	90.8301	1.99308	0	0	99.4077	0.316657
		blaSHV-111	1	10	91.4098	2.1105	0	0	99.4077	0.316657
		blaSHV-119	1	10	90.8759	1.99682	0	0	99.4077	0.316657
		blaSHV-11	1	10	90.9778	1.96822	0	0	99.4077	0.316657
		blaSHV-121	1	10	90.8847	2.02644	0	0	99.4077	0.316657
		blaSHV-128	1	10	90.476	1.90978	0	0	99.4077	0.316657
		blaSHV-129	1	10	90.6133	1.97176	0	0	99.4077	0.316657
		blaSHV-12	1	10	90.8753	1.94146	0	0	99.4077	0.316657
		blaSHV-132	1	10	91.33	2.10892	0	0	99.4077	0.316657
		blaSHV-133	1	10	90.9214	2.02843	0	0	99.4077	0.316657
		blaSHV-134	1	10	90.7728	1.9368	0	0	99.4077	0.316657
		blaSHV-135	1	10	90.7832	2.01433	0	0	99.4077	0.316657
		blaSHV-137	1	10	90.8755	2.01299	0	0	99.4077	0.316657
		blaSHV-13	1	10	90.9778	1.96822	0	0	99.4077	0.316657
		blaSHV-141	1	10	91.251	2.0581	0	0	99.4077	0.316657
		blaSHV-142	1	10	90.8419	2.01783	0	0	99.4077	0.316657
		blaSHV-144	1	10	91.2267	2.0928	0	0	99.4077	0.316657
		blaSHV-145	1	10	91.0018	2.02973	0	0	99.4077	0.316657
		blaSHV-147	1	10	90.8676	2.02689	0	0	99.5221	0.222838
		blaSHV-148	1	10	91.0993	2.04644	0	0	99.289	0.235996
		blaSHV-149	1	10	90.8684	1.9944	0	0	99.5221	0.222838
		blaSHV-14	1	10	91.1613	2.03915	0	0	99.4077	0.316657
		blaSHV-150	1	10	91.0731	2.06016	0	0	99.5221	0.222838
		blaSHV-151	1	10	91.0167	2.04854	0	0	99.5221	0.222838
		blaSHV-152	1	10	90.7874	1.94761	0	0	99.5221	0.222838
		blaSHV-154	1	10	91.0495	2.00209	0	0	99.5221	0.222838
		blaSHV-155	1	10	91.0997	2.0117	0	0	99.289	0.235996
		blaSHV-156	1	10	90.8513	1.99777	0	0	99.4077	0.316657
		blaSHV-157	1	10	90.9576	2.04715	0	0	99.4077	0.316657
		blaSHV-158	1	10	90.8788	1.96503	0	0	99.5221	0.222838
		blaSHV-159	1	10	90.8902	1.9708	0	0	99.5221	0.222838
		blaSHV-15	1	10	90.6475	1.9404	0	0	99.4077	0.316657
		blaSHV-160	1	10	90.7842	1.94977	0	0	99.4077	0.316657
		blaSHV-161	1	10	90.9788	1.98574	0	0	99.4077	0.316657
		blaSHV-163	1	10	91.2364	2.07505	0	0	99.289	0.235996
		blaSHV-164	1	10	90.9434	2.00039	0	0	99.4077	0.316657
		blaSHV-168	1	10	91.1469	2.10303	0	0	99.4077	0.316657
		blaSHV-172	1	10	90.8528	1.99421	0	0	99.4077	0.316657
		blaSHV-173	1	10	90.8185	1.98527	0	0	99.4077	0.316657
		blaSHV-178	1	10	90.9875	2.04483	0	0	99.4077	0.316657
		blaSHV-179	1	10	91.0007	2.03015	0	0	99.4077	0.316657
		blaSHV-180	1	10	90.9088	2.03581	0	0	99.4077	0.316657
		blaSHV-182	1	10	90.9212	1.9827	0	0	99.4077	0.316657
		blaSHV-183	1	10	90.5981	1.91088	0	0	99.4097	0.315557
		blaSHV-185	1	10	91.1946	2.01228	0	0	99.4077	0.316657
		blaSHV-186	1	10	90.9426	1.9708	0	0	99.4077	0.316657
		blaSHV-187	1	10	91.5021	2.09677	0	0	99.5502	0.354253
		blaSHV-188	1	10	90.9278	2.12984	0	0	99.5533	0.351818
		blaSHV-189	1	10	91.137	2.05752	0	0	99.4077	0.316657
		blaSHV-18	1	10	91.0345	2.03103	0	0	99.4077	0.316657
		blaSHV-190	1	10	90.6595	2.0458	0	0	99.4077	0.316657
		blaSHV-191	1	10	90.8301	2.02204	0	0	99.4077	0.316657
		blaSHV-193	1	10	90.9798	1.99412	0	0	99.4077	0.316657
		blaSHV-194	1	10	91.0007	2.03015	0	0	99.4077	0.316657
		blaSHV-195	1	10	91.3302	2.09784	0	0	99.4077	0.316657
		blaSHV-196	1	10	91.1832	2.06866	0	0	99.4077	0.316657
		blaSHV-198	1	10	91.1242	2.08274	0	0	99.4077	0.316657
		blaSHV-199	1	10	91.0007	2.03015	0	0	99.4077	0.316657
		blaSHV-1b-b	1	10	91.3529	2.13446	0	0	99.4077	0.316657
		blaSHV-203	1	10	90.8757	2.02	0	0	99.4077	0.316657
		blaSHV-204	1	10	91.0341	2.03576	0	0	99.4077	0.316657
		blaSHV-25	1	10	90.9985	2.02698	0	0	99.4077	0.316657
		blaSHV-26	1	10	90.9997	2.03005	0	0	99.4077	0.316657
		blaSHV-27	1	10	91.0463	2.01035	0	0	99.4077	0.316657
		blaSHV-28	1	10	90.8757	1.98149	0	0	99.4077	0.316657
		blaSHV-30	1	10	91.137	2.05752	0	0	99.4077	0.316657
		blaSHV-31	1	10	91.012	2.01516	0	0	99.4077	0.316657
		blaSHV-32	1	10	90.9438	1.99373	0	0	99.4077	0.316657
		blaSHV-33	1	10	91.1377	2.06263	0	0	99.4077	0.316657
		blaSHV-34	1	10	91.036	2.02757	0	0	99.4077	0.316657
		blaSHV-35	1	10	91.0808	2.06688	0	0	99.4077	0.316657
		blaSHV-36	1	10	90.978	2.04003	0	0	99.4077	0.316657
		blaSHV-37	1	10	90.6796	2.02327	0	0	99.4077	0.316657
		blaSHV-38	1	10	91.3292	2.10856	0	0	99.4077	0.316657
		blaSHV-40	1	10	91.0924	2.0685	0	0	99.4077	0.316657
		blaSHV-42	1	10	91.0089	2.03587	0	0	99.4077	0.316657
		blaSHV-43	1	10	90.5454	1.96609	0	0	99.4077	0.316657
		blaSHV-45	1	10	90.7274	1.95841	0	0	99.4077	0.316657
		blaSHV-46	1	10	90.5674	1.90627	0	0	99.4077	0.316657
		blaSHV-50	1	10	90.8974	2.04218	0	0	99.4077	0.316657
		blaSHV-51	1	10	90.9554	1.99555	0	0	99.4077	0.316657
		blaSHV-55	1	10	90.5566	1.92653	0	0	99.4077	0.316657
		blaSHV-56	1	10	91.0468	2.04824	0	0	99.4077	0.316657
		blaSHV-60	1	10	90.8975	2.01479	0	0	99.4077	0.316657
		blaSHV-61	1	10	90.9325	2.01882	0	0	99.4077	0.316657
		blaSHV-62	1	10	90.9326	2.01959	0	0	99.4077	0.316657
		blaSHV-65	1	10	90.9337	2.02946	0	0	99.4077	0.316657
		blaSHV-66	1	10	90.7729	1.9259	0	0	99.4077	0.316657
		blaSHV-67	1	10	90.7502	1.96724	0	0	99.4077	0.316657
		blaSHV-69	1	10	91.1475	2.06951	0	0	99.4077	0.316657
		blaSHV-70	1	10	91.0121	2.01211	0	0	99.4077	0.316657
		blaSHV-71	1	10	91.2265	2.08143	0	0	99.4077	0.316657
		blaSHV-72	1	10	91.1013	2.10739	0	0	99.4077	0.316657
		blaSHV-73	1	10	91.0721	2.16058	0	0	98.9744	0.417706
		blaSHV-74	1	10	90.7956	1.98777	0	0	99.4077	0.316657
		blaSHV-75	1	10	90.9553	2.00948	0	0	99.4077	0.316657
		blaSHV-76	1	10	90.6485	2.0271	0	0	99.4077	0.316657
		blaSHV-78	1	10	91.0119	2.004	0	0	99.4077	0.316657
		blaSHV-79	1	10	91.0468	2.04824	0	0	99.4077	0.316657
		blaSHV-7	1	10	90.8423	1.98666	0	0	99.4077	0.316657
		blaSHV-80	1	10	90.978	2.04003	0	0	99.4077	0.316657
		blaSHV-81	1	10	90.8301	1.99308	0	0	99.4077	0.316657
		blaSHV-82	1	10	90.8188	2.01917	0	0	99.4077	0.316657
		blaSHV-85	1	10	91.0808	2.03564	0	0	99.4077	0.316657
		blaSHV-86	1	10	90.6702	1.91642	0	0	99.4077	0.316657
		blaSHV-89	1	10	91.0669	2.05007	0	0	99.4077	0.316657
		blaSHV-94	1	10	91.0722	2.02418	0	0	99.4077	0.316657
		blaSHV-95	1	10	91.0153	1.98504	0	0	99.4077	0.316657
		blaSHV-96	1	10	91.0722	2.02418	0	0	99.4077	0.316657
		blaSHV-98	1	10	91.0121	2.03165	0	0	99.4077	0.316657
		blaSHV-99	1	10	91.0579	2.01224	0	0	99.4077	0.316657
		blaSHV-102	1	9	91.0476	1.90827	0	0	99.3935	0.332473
		blaSHV-108	1	9	91.2496	1.93623	0	0	99.3935	0.332473
		blaSHV-120	1	9	91.1364	1.89805	0	0	99.3935	0.332473
		blaSHV-143	1	9	91.2251	1.9646	0	0	99.3935	0.332473
		blaSHV-153	1	9	91.0049	1.8905	0	0	99.5208	0.236316
		blaSHV-165	1	9	90.9291	1.85753	0	0	99.5208	0.236316
		blaSHV-16	1	9	89.6186	1.85473	0	0	99.4039	0.32678
		blaSHV-197	1	9	91.0853	1.90176	0	0	99.3935	0.332473
		blaSHV-1	1	9	91.2377	1.93142	0	0	99.3935	0.332473
		blaSHV-29	1	9	91.3378	1.98086	0	0	99.3935	0.332473
		blaSHV-2	1	9	91.1364	1.89805	0	0	99.3935	0.332473
		blaSHV-2a	1	9	91.0224	1.89765	0	0	99.3935	0.332473
		blaSHV-3	1	9	91.2236	1.95801	0	0	99.3935	0.332473
		blaSHV-41	1	9	91.0468	1.94681	0	0	99.3935	0.332473
		blaSHV-44	1	9	91.238	1.9646	0	0	99.3935	0.332473
		blaSHV-48	1	9	91.035	1.94129	0	0	99.3935	0.332473
		blaSHV-49	1	9	91.1239	1.93106	0	0	99.3935	0.332473
		blaSHV-52	1	9	90.9336	1.9368	0	0	99.3935	0.332473
		blaSHV-59	1	9	91.1604	1.95517	0	0	99.3935	0.332473
		blaSHV-5	1	9	91.035	1.86481	0	0	99.3935	0.332473
		blaSHV-63	1	9	90.7521	2.05852	0	0	99.3935	0.332473
		blaSHV-64	1	9	91.1009	1.39817	0	0	99.4322	0.325641
		blaSHV-92	1	9	91.0218	1.93546	0	0	99.3935	0.332473
		blaSHV-9	1	9	90.3258	1.63961	0	0	99.3913	0.333636
		blaSHV-162	3	9	91.086	2.16857	0	0	99.5208	0.236316
		blaSHV-77	3	9	91.0434	2.10423	0	0	99.3935	0.332473
		blaSHV-93	3	9	90.8409	2.07772	0	0	99.3935	0.332473
		blaSHV-97	3	9	91.094	2.09509	0	0	99.3935	0.332473
		oqxB	3	9	89.3528	2.04746	0	0	92.6983	13.7922
		blaSHV-200	3	8	90.8728	1.92056	0	0	99.3757	0.350843
		blaSHV-24	3	8	91.269	1.99225	0	0	99.3757	0.350843
		blaSHV-57	3	8	91.2404	2.03031	0	0	99.3757	0.350843
		blaSHV-8	3	8	91.2545	1.99347	0	0	99.3757	0.350843
		oqxA	3	7	87.9846	2.94227	0	0	99.344	0.610657
		fosA	7	1	87.74	0	5.75e-129	0	97.619	0
	clinical isolate SQK-LSK110	blaSHV-187	0	94	89.0562	2.67632	3.23404e-164	0	97.5374	5.89305
		blaSHV-111	0	93	89.0155	2.70487	1.52688e-162	1.45756e-161	97.4124	5.91672
		blaSHV-132	0	93	88.955	2.67881	3.26882e-164	0	97.2051	6.3281
		blaSHV-195	0	92	88.953	2.71115	1.54348e-162	1.47441e-161	97.3363	5.95211
		blaSHV-38	0	92	88.9886	2.7054	1.54348e-162	1.47441e-161	97.6266	5.59885
		blaSHV-168	0	91	88.8808	2.69592	1.56044e-162	1.47441e-161	97.4806	5.60638
		blaSHV-188	0	91	88.6378	2.57434	1.57143e-157	1.49905e-156	97.5001	5.941
		blaSHV-1b-b	0	91	88.9919	2.72099	3.34066e-164	0	97.6108	5.66252
		blaSHV-72	0	90	88.824	2.70863	7.32222e-161	6.94647e-160	97.5945	5.574
		blaSHV-141	0	89	88.8729	2.73542	1.59551e-162	1.50755e-161	97.4226	6.01657
		blaSHV-189	0	89	88.7987	2.71806	1.59551e-162	1.50755e-161	97.3339	6.00152
		blaSHV-18	0	89	88.7037	2.71448	7.40449e-161	6.98541e-160	97.3339	6.00152
		blaSHV-30	0	89	88.7981	2.7194	1.59551e-162	1.50755e-161	97.3339	6.00152
		blaSHV-71	0	89	88.9531	2.70701	5.7191e-162	5.39906e-161	97.5662	5.69184
		blaSHV-144	0	88	88.9183	2.75278	1.61364e-162	1.52385e-161	97.5636	5.71668
		blaSHV-198	0	88	88.8534	2.73546	1.61364e-162	1.52385e-161	97.4831	5.67562
		blaSHV-163	0	87	88.8896	2.72648	7.57471e-161	7.06523e-160	97.2952	6.02467
		blaSHV-29	0	87	88.7398	2.69955	7.57471e-161	7.06523e-160	97.1431	6.44516
		blaSHV-69	0	87	88.9333	2.69915	7.57471e-161	7.06523e-160	97.342	6.09279
		blaSHV-34	0	86	88.7397	2.75583	1.65116e-162	1.53997e-161	97.4097	6.02362
		blaSHV-154	0	85	88.7943	2.7258	1.29412e-158	1.19312e-157	97.4839	6.10951
		blaSHV-73	0	85	88.7614	2.77525	7.75294e-161	7.14789e-160	97.3056	5.63993
		blaSHV-162	0	84	88.6743	2.74499	6.05952e-162	5.55245e-161	97.6357	5.82432
		blaSHV-105	0	82	88.6954	2.65827	3.73171e-159	3.3792e-158	97.3004	6.15212
		oqxB	1	122	87.1476	2.69191	0	0	94.1996	12.1645
		oqxA	1	89	88.2183	2.67115	1.37079e-139	1.2932e-138	96.5977	8.71048
		blaSHV-103	1	87	88.9301	2.50161	0	0	97.9174	4.26548
		blaSHV-196	1	87	89.0211	2.54869	0	0	98.0296	3.87162
		blaSHV-14	1	86	88.9997	2.52763	0	0	97.7244	4.31593
		blaSHV-185	1	86	89.104	2.48954	0	0	97.8608	4.31119
		blaSHV-108	1	85	88.8273	2.53513	0	0	98.0433	3.78954
		blaSHV-150	1	85	88.9964	2.50684	0	0	97.9665	4.24533
		blaSHV-33	1	85	89.0457	2.52066	0	0	97.8944	4.31213
		blaSHV-40	1	85	88.8923	2.60744	0	0	98.016	3.91644
		blaSHV-79	1	85	88.8756	2.60507	0	0	98.0064	3.91368
		blaSHV-99	1	85	88.9823	2.51923	0	0	98.0119	3.91559
		blaSHV-145	1	84	88.9822	2.52832	0	0	97.9191	4.31536
		blaSHV-51	1	84	88.9043	2.52539	0	0	98.0297	3.81106
		blaSHV-75	1	84	88.9556	2.47939	0	0	97.8292	4.3577
		blaSHV-7	1	84	88.7202	2.5468	0	0	97.7891	4.28361
		blaSHV-85	1	84	88.9189	2.61369	0	0	97.9896	3.92975
		blaSHV-98	1	84	88.9681	2.50408	0	0	97.9191	4.31536
		blaSHV-36	1	83	88.8815	2.5508	0	0	97.7625	4.34507
		blaSHV-44	1	83	88.9188	2.4695	0	0	98.4607	3.08356
		blaSHV-56	1	83	88.8767	2.62559	0	0	98.0927	3.84159
		blaSHV-89	1	83	88.9282	2.57562	0	0	98.1529	3.81725
		blaSHV-97	1	83	88.8968	2.5263	0	0	97.9094	4.29882
		blaSHV-120	1	82	88.7973	2.52258	0	0	98.2635	3.64512
		blaSHV-137	1	82	88.8879	2.49935	0	0	98.0539	3.83067
		blaSHV-148	1	82	89.0956	2.49519	0	0	97.7955	4.23381
		blaSHV-151	1	82	88.9018	2.54404	0	0	97.9334	4.3191
		blaSHV-179	1	82	88.9478	2.51401	0	0	98.0751	4.20525
		blaSHV-186	1	82	88.9794	2.42642	0	0	97.8768	4.35957
		blaSHV-194	1	82	89.05	2.43855	0	0	97.8967	4.36342
		blaSHV-1	1	82	88.8877	2.51975	0	0	98.2635	3.64512
		blaSHV-26	1	82	89.0358	2.42819	0	0	97.8768	4.35957
		blaSHV-35	1	82	88.9745	2.57504	0	0	97.7706	4.41937
		blaSHV-92	1	82	88.6116	2.53587	0	0	97.8754	4.46433
		blaSHV-101	1	81	88.9603	2.54565	0	0	97.7818	4.43054
		blaSHV-102	1	81	88.6692	2.49285	0	0	98.2449	3.66393
		blaSHV-104	1	81	89.1565	2.34631	0	0	97.9711	4.37826
		blaSHV-155	1	81	89.0711	2.49524	0	0	97.7035	4.30413
		blaSHV-161	1	81	88.9322	2.54636	0	0	97.8736	4.38783
		blaSHV-24	1	81	88.8045	2.51286	0	0	98.2478	3.66504
		blaSHV-2	1	81	88.7551	2.52091	0	0	98.2507	3.63604
		blaSHV-3	1	81	88.9264	2.49564	0	0	98.5417	3.0184
		blaSHV-48	1	81	88.7397	2.47222	0	0	98.255	3.66701
		blaSHV-5	1	81	88.6667	2.52163	0	0	98.2535	3.62229
		blaSHV-62	1	81	88.8706	2.54306	0	0	97.713	4.44107
		blaSHV-65	1	81	88.908	2.5579	0	0	98.1345	3.8554
		blaSHV-78	1	81	88.9897	2.54753	0	0	98.1345	3.8554
		blaSHV-82	1	81	88.7982	2.54868	0	0	97.6413	4.44225
		blaSHV-8	1	81	88.7846	2.53379	0	0	98.2478	3.66504
		blaSHV-96	1	81	88.9251	2.58205	0	0	97.7216	4.44395
		blaSHV-121	1	80	88.9327	2.51693	0	0	97.6829	4.44078
		blaSHV-12	1	80	88.8639	2.55845	0	0	97.8688	4.37926
		blaSHV-13	1	80	88.9554	2.54523	0	0	97.86	4.41343
		blaSHV-147	1	80	88.9276	2.48894	0	0	97.8336	4.86193
		blaSHV-160	1	80	88.7681	2.54445	0	0	97.8688	4.37926
		blaSHV-172	1	80	88.8502	2.55022	0	0	97.8571	4.42027
		blaSHV-180	1	80	88.9308	2.45082	0	0	97.8513	4.41088
		blaSHV-204	1	80	89.1123	2.48114	0	0	97.9834	3.88764
		blaSHV-25	1	80	89.0005	2.5149	0	0	97.8092	4.36765
		blaSHV-28	1	80	88.9171	2.57811	0	0	97.9051	4.00256
		blaSHV-31	1	80	88.9624	2.57384	0	0	97.8702	4.37367
		blaSHV-50	1	80	88.9987	2.34545	0	0	97.9094	4.39467
		blaSHV-52	1	80	88.5743	2.5445	0	0	97.7729	4.52661
		blaSHV-59	1	80	88.8113	2.53597	0	0	98.4045	3.07176
		blaSHV-61	1	80	88.9312	2.54923	0	0	97.7729	4.42038
		blaSHV-80	1	80	88.8846	2.59452	0	0	98.0851	3.84674
		blaSHV-86	1	80	88.696	2.55158	0	0	97.7758	4.38347
		blaSHV-133	1	79	88.9194	2.55369	0	0	97.8285	4.43471
		blaSHV-153	1	79	88.7144	2.50617	0	0	98.3049	3.61661
		blaSHV-178	1	79	88.8711	2.60849	0	0	97.7815	4.45352
		blaSHV-197	1	79	88.7634	2.44341	0	0	98.2328	3.70751
		blaSHV-199	1	79	89.0097	2.555	0	0	97.8285	4.43471
		blaSHV-49	1	79	88.8289	2.52707	0	0	98.1182	4.3251
		blaSHV-107	1	78	88.8484	2.53379	0	0	97.826	4.46497
		blaSHV-11	1	78	89.016	2.53557	0	0	97.826	4.46497
		blaSHV-128	1	78	88.5212	2.51572	0	0	97.7471	4.44919
		blaSHV-134	1	78	88.8031	2.56322	0	0	97.8484	4.43362
		blaSHV-142	1	78	88.8568	2.57022	0	0	97.7501	4.47892
		blaSHV-149	1	78	88.9228	2.51213	0	0	97.9185	4.39884
		blaSHV-152	1	78	88.9152	2.48709	0	0	97.917	4.3711
		blaSHV-157	1	78	88.854	2.55633	0	0	97.6801	4.50264
		blaSHV-183	1	78	88.648	2.45604	0	0	97.8306	4.41081
		blaSHV-41	1	78	88.8507	2.4758	0	0	98.1596	3.7264
		blaSHV-46	1	78	88.8133	2.29613	0	0	97.8856	4.40872
		blaSHV-60	1	78	88.9574	2.46768	0	0	97.8141	4.46076
		blaSHV-70	1	78	89.0082	2.56882	0	0	97.8394	4.4682
		blaSHV-77	1	78	88.8436	2.59064	0	0	97.9526	4.32053
		blaSHV-81	1	78	88.8311	2.58535	0	0	98.0568	3.89204
		blaSHV-106	1	77	88.7892	2.54715	3.71429e-181	0	97.7163	4.4603
		blaSHV-109	1	77	88.8015	2.46827	0	0	97.7224	4.49611
		blaSHV-129	1	77	88.6764	2.52323	0	0	97.7872	4.46314
		blaSHV-135	1	77	88.8759	2.47655	0	0	97.7842	4.49318
		blaSHV-164	1	77	88.8631	2.72824	0	0	98.2925	3.37928
		blaSHV-165	1	77	88.5771	2.46436	0	0	98.2215	3.65664
		blaSHV-27	1	77	89.0281	2.47585	0	0	98.1281	3.89199
		blaSHV-42	1	77	89.0011	2.55556	0	0	98.0799	3.86667
		blaSHV-43	1	77	88.6574	2.51733	3.71429e-181	0	97.6967	4.52932
		blaSHV-45	1	77	88.7472	2.4794	0	0	98.1281	3.89199
		blaSHV-55	1	77	88.6938	2.54357	1.72727e-179	0	97.7209	4.44321
		blaSHV-66	1	77	88.8044	2.59454	0	0	97.9833	4.30352
		blaSHV-76	1	77	88.7257	2.57215	3.71429e-181	0	97.6243	4.54185
		blaSHV-95	1	77	89.1159	2.37008	0	0	97.7691	4.51582
		blaSHV-143	1	76	88.897	2.48666	0	0	98.4641	3.03208
		blaSHV-156	1	76	88.9496	2.57338	0	0	97.7199	4.55821
		blaSHV-158	1	76	89.0074	2.52405	0	0	97.7411	4.69722
		blaSHV-190	1	76	88.8129	2.34129	0	0	97.6909	4.55683
		blaSHV-200	1	76	88.3883	2.58232	3.76316e-181	0	98.1921	3.73073
		blaSHV-203	1	76	88.9421	2.5204	0	0	97.6832	5.04805
		blaSHV-63	1	76	88.9879	2.43246	0	0	98.1188	3.91381
		blaSHV-67	1	76	88.8725	2.56466	0	0	97.4983	5.17749
		blaSHV-74	1	76	88.8906	2.56943	0	0	97.778	4.51398
		blaSHV-100	1	75	89.2876	2.49757	1.42667e-155	1.23553e-154	83.323	4.35565
		blaSHV-159	1	75	88.989	2.50577	0	0	97.7607	4.51926
		blaSHV-9	1	75	88.0969	2.37918	1.06133e-181	0	98.4615	3.03623
		blaSHV-15	1	74	88.7967	2.52114	0	0	97.8215	4.52261
		blaSHV-173	1	74	88.8897	2.59908	0	0	98.0381	4.02052
		blaSHV-191	1	74	88.8705	2.48831	0	0	98.3724	3.2826
		blaSHV-32	1	74	89.0254	2.46634	0	0	98.1386	3.93779
		blaSHV-57	1	74	88.8498	2.48398	0	0	98.5466	2.98046
		blaSHV-110	1	73	88.8484	2.52939	0	0	98.0749	3.98996
		blaSHV-119	1	72	88.9858	2.51726	0	0	97.8949	4.03292
		blaSHV-2a	1	72	88.8415	2.57603	0	0	98.1546	3.84473
		blaSHV-16	1	70	87.5902	2.35821	5.32857e-175	0	98.5682	2.99777
		blaSHV-64	1	70	88.7167	2.63534	0	0	97.8746	4.48018
		blaSHV-37	1	68	88.8209	2.49027	0	0	97.9794	4.03679
		blaSHV-93	1	67	88.8285	2.50985	0	0	98.0047	4.13275
		fosA6	1	50	89.1769	2.42144	9.72e-90	6.87308e-89	92.6882	6.99729
		fosA	1	50	89.332	2.51647	1.248e-93	8.82469e-93	97.081	6.78992
		blaSHV-94	2	82	88.941	2.54246	0	0	97.7423	4.42041
		blaSHV-182	2	79	88.9906	2.47372	0	0	97.7374	4.48437
		blaSHV-193	2	77	88.9894	2.59193	0	0	97.6153	5.03724
		fosA	3	9	87.5693	3.29171	3.14446e-99	9.43333e-99	94.9471	4.65471
		fosA5	5	28	87.9935	2.62109	4.85779e-85	2.57015e-84	95.5867	9.05283
		fosA	8	21	89.0904	2.41676	1.08727e-108	4.97502e-108	97.3356	3.43189
E. coli A2-39	clinical isolate SQK-RBK004	not detected
	clinical isolate SQK-LSK110	sul1	0	525	91.9834	2.88466	5.44762e-115	1.24821e-113	94.0365	12.4625
		sul1	0	525	92.0579	2.88643	5.44762e-115	1.24821e-113	94.0367	12.4623
		sul1	0	524	91.9099	2.87089	5.45802e-115	1.2494e-113	94.1033	12.381
		sul1	0	524	91.9365	2.88496	5.45802e-115	1.2494e-113	94.1021	12.3836
		sul1	0	523	91.9604	2.87461	1.52199e-115	3.48066e-114	94.0226	12.4828
		sul1	0	523	92.0064	2.89191	5.46845e-115	1.25059e-113	94.068	12.4645
		sul1	0	522	91.7743	2.83989	1.18582e-111	2.70929e-110	93.9327	12.6118
		sul1	0	522	91.9942	2.8543	2.54789e-113	5.82125e-112	94.0127	12.4924
		sul1	0	521	91.9019	2.85754	1.1881e-111	2.71189e-110	94.129	12.3773
		sul1	0	520	92.0371	2.87802	1.98077e-114	4.51685e-113	93.6887	12.7671
		sul1	0	520	91.9649	2.87898	5.5e-115	1.25419e-113	93.1914	11.6118
		sul1	0	519	91.9788	2.83596	5.5106e-115	1.2554e-113	93.9095	12.5152
		sul1	0	519	92.0093	2.8408	2.31214e-139	5.26742e-138	94.0956	12.3973
		sul1	0	519	92.0041	2.84615	2.31214e-139	5.26742e-138	94.0559	12.4113
		sul1	0	519	92.0098	2.83793	2.31214e-139	5.26742e-138	94.0696	12.3999
		sul1	0	519	92.0233	2.84049	5.5106e-115	1.2554e-113	93.9981	12.5168
		sul1	0	519	92.0119	2.84494	1.98459e-114	4.5212e-113	94.0417	12.4814
		sul1	0	518	91.9821	2.86962	5.52124e-115	1.25661e-113	94.0754	12.3912
		sul1	0	516	91.99	2.88424	2.57752e-113	5.855e-112	94.0578	12.4612
		sul1	0	516	91.8941	2.85509	5.54264e-115	1.25904e-113	93.2064	11.5602
		sul1	0	515	92.0031	2.87262	2.58252e-113	5.86068e-112	93.9767	12.5479
		sul1	0	515	92.0126	2.84761	5.5534e-115	1.26027e-113	94.1542	12.3066
		sul1	0	515	92.0108	2.84955	5.5534e-115	1.26027e-113	94.1542	12.3066
		sul1	0	515	91.9972	2.8734	2.58252e-113	5.86068e-112	93.9727	12.5503
		sul1	0	515	91.9851	2.87957	1.19417e-116	2.71001e-115	94.1325	12.3571
		sul1	0	514	91.9148	2.73058	2.58755e-113	5.86638e-112	93.9714	12.5911
		sul1	0	513	92.0037	2.8234	1.20663e-111	2.73295e-110	94.1558	12.293
		sul1	0	513	92.0496	2.94192	5.57505e-115	1.26272e-113	88.3722	10.0263
		sul1	0	511	91.9318	2.81848	1.21135e-111	2.73829e-110	94.06	12.4302
		sul1	0	507	91.4809	2.78956	6.46943e-139	1.06556e-137	94.0023	12.5169
		sul1	0	507	91.6128	2.83656	9.44773e-113	2.12731e-111	93.9685	12.6038
		sul1	0	506	91.7566	2.78336	5.65217e-115	1.27143e-113	93.279	11.4816
		sul1	0	504	91.6852	2.75358	2.63889e-113	5.92429e-112	93.2584	11.5001
		blaCTX-M-2	0	288	92.5176	3.10599	8.68839e-140	1.47314e-138	92.0575	14.6406
		blaCTX-M-35	0	288	92.5352	3.1003	8.68072e-140	1.47314e-138	92.0575	14.6406
		blaCTX-M-97	0	288	92.4265	3.09794	9.04516e-140	1.47422e-138	92.0543	14.6394
		blaCTX-M-165	0	287	92.248	3.07016	7.96167e-138	1.33407e-136	92.0314	14.6618
		blaCTX-M-171	0	287	92.4548	3.08317	9.07667e-140	1.47679e-138	92.0334	14.6605
		blaCTX-M-59	0	287	92.4381	3.08405	9.07667e-140	1.47679e-138	92.0334	14.6605
		blaCTX-M-131	0	286	92.4495	3.08397	4.05962e-138	6.8592e-137	92.0634	14.649
		blaCTX-M-200	0	286	92.448	3.08565	4.05603e-138	6.85922e-137	92.0135	14.6819
		blaCTX-M-141	0	285	92.4352	3.10506	4.07026e-138	6.87125e-137	92.1994	14.5483
		blaCTX-M-31	0	285	92.468	3.0322	8.35088e-144	1.40979e-142	92.2366	14.4913
		blaCTX-M-92	0	285	92.4355	3.10421	4.07026e-138	6.87125e-137	92.1994	14.5483
		blaCTX-M-20	0	284	92.453	3.07541	4.08459e-138	6.88333e-137	92.0481	14.6518
		blaCTX-M-44	0	284	92.451	3.07656	4.08459e-138	6.88333e-137	92.0622	14.6584
		blaCTX-M-56	0	284	92.4542	3.07115	8.81158e-140	1.48347e-138	92.0646	14.6522
		blaCTX-M-43	0	281	92.412	3.04401	1.92171e-136	3.22137e-135	91.9965	14.7223
		blaCTX-M-124	0	267	92.2677	2.93264	2.10781e-136	3.30712e-135	92.1712	14.7255
		mdf(A)	0	88	91.2889	2.98226	1.82955e-161	1.71628e-160	92.4473	13.7958
		tet(A)	1	267	91.4221	3.13448	1.13858e-180	0	90.8723	15.4671
		tet(A)	1	267	91.5808	3.1349	2.44944e-182	0	90.8723	15.4671
		tet(A)	1	266	91.3792	3.10973	1.14286e-180	0	90.953	15.4409
		tet(A)	1	262	91.5195	3.10652	0	0	89.4863	14.39
		tet(A)	1	259	91.2249	3.03972	2.5251e-182	0	91.0479	15.2515
		tet(A)	1	257	91.0603	3.00878	2.56031e-177	0	91.0062	15.3005
		blaCTX-M-76	2	276	92.0718	2.99186	1.95847e-136	3.25041e-135	92.0658	14.6227
		blaCTX-M-5	2	274	92.0483	2.95324	2.05347e-136	3.26461e-135	92.4362	14.2712
		blaCTX-M-77	2	271	92.0338	2.9217	9.30313e-135	1.52471e-133	92.2126	14.5212
		blaCTX-M-95	2	271	91.8716	2.96509	4.32122e-133	7.10722e-132	92.3061	14.4281
		blaTEM-79	2	131	91.7126	3.42583	3.50382e-97	4.0103e-96	93.3895	13.5133
		blaTEM-141	2	130	91.7869	3.3373	7.58462e-99	8.64779e-98	93.3512	13.5374
		blaTEM-198	2	130	91.8761	3.37437	3.53077e-97	4.0257e-96	93.3503	13.5689
		blaTEM-1B	2	130	91.9625	3.37667	7.58462e-99	8.64779e-98	93.3628	13.5424
		blaTEM-206	2	130	91.8708	3.35497	7.58462e-99	8.64779e-98	93.3476	13.5707
		blaTEM-208	2	130	91.8753	3.36131	7.58462e-99	8.64779e-98	93.3628	13.5424
		blaTEM-209	2	130	91.8026	3.33718	7.58462e-99	8.64779e-98	93.3512	13.5374
		blaTEM-214	2	130	91.8712	3.36287	7.58462e-99	8.64779e-98	93.3628	13.5424
		blaTEM-215	2	130	91.8697	3.3599	3.53077e-97	4.0257e-96	93.3628	13.5424
		blaTEM-216	2	130	91.763	3.35029	7.58462e-99	8.64779e-98	93.3539	13.5588
		blaTEM-217	2	130	91.8617	3.37535	3.53077e-97	4.0257e-96	93.3628	13.5424
		blaTEM-234	2	130	91.8813	3.37689	3.53077e-97	4.0257e-96	93.3458	13.5787
		blaTEM-30	2	130	91.873	3.37952	3.53077e-97	4.0257e-96	93.3441	13.5555
		blaTEM-33	2	130	91.855	3.3696	7.58462e-99	8.64779e-98	93.3628	13.5424
		blaTEM-34	2	130	91.8563	3.36808	7.58462e-99	8.64779e-98	93.3628	13.5424
		blaTEM-57	2	130	91.7726	3.34195	7.58462e-99	8.64779e-98	93.3476	13.5439
		blaTEM-77	2	130	91.7654	3.37214	3.53077e-97	4.0257e-96	93.3441	13.5555
		blaTEM-127	2	129	91.866	3.38068	3.55814e-97	4.04127e-96	93.3132	13.5833
		blaTEM-128	2	129	91.8656	3.37835	3.55814e-97	4.04127e-96	93.3132	13.5833
		blaTEM-143	2	129	91.8913	3.35079	3.55814e-97	4.04127e-96	93.3114	13.5824
		blaTEM-148	2	129	91.9126	3.32701	3.55814e-97	4.04127e-96	93.4707	13.5389
		blaTEM-201	2	129	91.8148	3.30163	3.55814e-97	4.04127e-96	93.3114	13.5824
		blaTEM-207	2	129	91.8581	3.38274	3.55814e-97	4.04127e-96	93.3168	13.5849
		blaTEM-213	2	129	91.9171	3.30339	7.64341e-99	8.68125e-98	93.315	13.5841
		blaTEM-232	2	129	91.7869	3.33843	7.64341e-99	8.68125e-98	93.3114	13.5824
		blaTEM-29	2	129	91.8032	3.31523	7.64341e-99	8.68125e-98	93.2997	13.5773
		blaTEM-55	2	129	91.8076	3.3397	3.55814e-97	4.04127e-96	93.3114	13.5825
		blaTEM-95	2	129	91.8517	3.38564	3.55814e-97	4.04127e-96	93.3132	13.5833
		blaTEM-99	2	129	91.7535	3.26055	1.65116e-95	1.87536e-94	92.4128	13.3702
		blaTEM-104	2	128	91.9113	3.25312	3.58594e-97	4.05703e-96	93.505	13.4642
		blaTEM-10	2	128	91.7871	3.35159	3.58594e-97	4.05703e-96	93.2646	13.6253
		blaTEM-122	2	128	91.905	3.24192	7.70312e-99	8.71509e-98	93.4796	13.4885
		blaTEM-132	2	128	91.6916	3.34931	1.66406e-95	1.88267e-94	93.26	13.6368
		blaTEM-135	2	128	91.838	3.31464	3.58594e-97	4.05703e-96	93.4115	13.5764
		blaTEM-136	2	128	91.4884	3.32314	7.75781e-94	8.77696e-93	93.2528	13.6202
		blaTEM-144	2	128	91.7849	3.36137	1.66406e-95	1.88267e-94	93.2646	13.6253
		blaTEM-15	2	128	91.8255	3.30446	3.58594e-97	4.05703e-96	93.2673	13.6278
		blaTEM-163	2	128	91.8273	3.25237	3.58594e-97	4.05703e-96	93.436	13.4698
		blaTEM-164	2	128	91.8782	3.25093	3.58594e-97	4.05703e-96	93.4959	13.4877
		blaTEM-169	2	128	91.7151	3.31586	7.70312e-99	8.71509e-98	93.2537	13.6206
		blaTEM-176	2	128	91.9668	3.27546	5.94532e-148	6.72635e-147	93.6384	13.116
		blaTEM-186	2	128	91.927	3.33017	7.70312e-99	8.71509e-98	93.4233	13.5814
		blaTEM-196	2	128	91.8311	3.33849	1.65625e-100	1.87383e-99	93.2591	13.6227
		blaTEM-220	2	128	91.8233	3.32905	1.66406e-95	1.88267e-94	93.4233	13.5814
		blaTEM-230	2	128	91.8594	3.26465	1.65661e-148	1.87383e-147	93.6366	13.127
		blaTEM-28	2	128	91.7879	3.35135	3.58594e-97	4.05703e-96	93.2646	13.6253
		blaTEM-35	2	128	91.8779	3.25989	3.58594e-97	4.05703e-96	93.4914	13.4935
		blaTEM-36	2	128	91.8792	3.25823	3.58594e-97	4.05703e-96	93.4914	13.4935
		blaTEM-70	2	128	91.8982	3.36961	3.58594e-97	4.05703e-96	93.4805	13.5223
		blaTEM-126	2	127	91.8511	3.32541	1.67717e-95	1.89007e-94	93.3752	13.6242
		blaTEM-147	2	127	91.8083	3.21126	2.7874e-146	3.14124e-145	93.5764	13.1506
		blaTEM-158	2	127	91.811	3.21859	3.61417e-97	4.07297e-96	93.4401	13.5344
		blaTEM-166	2	127	91.9845	3.31039	7.76378e-99	8.74934e-98	93.2179	13.6689
		blaTEM-1A	2	127	91.6889	3.38523	7.76378e-99	8.74934e-98	93.4356	13.4992
		blaTEM-54	2	127	91.6004	3.38382	3.61417e-97	4.07297e-96	93.4356	13.4992
		blaTEM-102	2	126	91.0774	3.29159	1.70635e-90	1.91537e-89	93.9384	13.0463
		blaTEM-105	2	126	91.9482	3.36889	7.8254e-99	8.78399e-98	93.3964	13.5618
		blaTEM-106	2	126	91.8915	3.26334	3.64286e-97	4.0891e-96	93.3245	13.6665
		blaTEM-112	2	126	91.4957	3.3836	1.69048e-95	1.89755e-94	93.3881	13.5436
		blaTEM-145	2	126	91.6	3.32425	7.88095e-94	8.84635e-93	93.3697	13.5564
		blaTEM-150	2	126	91.5675	3.3861	7.8254e-99	8.78399e-98	93.7596	13.0479
		blaTEM-156	2	126	91.6545	3.36658	3.64286e-97	4.0891e-96	93.3853	13.5411
		blaTEM-168	2	126	91.6093	3.38361	3.64286e-97	4.0891e-96	93.3835	13.5402
		blaTEM-171	2	126	91.6646	3.30918	7.8254e-99	8.78399e-98	93.389	13.5428
		blaTEM-182	2	126	91.8437	3.22285	3.64286e-97	4.0891e-96	93.3945	13.5786
		blaTEM-1C	2	126	91.8556	3.32851	7.8254e-99	8.78399e-98	93.389	13.5428
		blaTEM-219	2	126	91.6837	3.42416	3.64286e-97	4.0891e-96	93.3955	13.5454
		blaTEM-226	2	126	91.8322	3.19575	6.04004e-148	6.77952e-147	93.5457	13.2008
		blaTEM-233	2	126	91.48	3.14326	7.8254e-99	8.78399e-98	93.377	13.5761
		blaTEM-40	2	126	91.7513	3.32234	7.8254e-99	8.78399e-98	93.389	13.5428
		blaTEM-76	2	126	91.9176	3.40393	7.8254e-99	8.78399e-98	93.6241	13.4218
		blaTEM-98	2	126	91.6594	3.29222	3.64286e-97	4.0891e-96	92.517	13.3196
		blaTEM-108	2	125	91.6414	3.11019	1.71296e-148	1.89613e-147	93.1029	12.7557
		blaTEM-154	2	125	91.578	3.27841	7.888e-99	8.81905e-98	93.3361	13.5842
		blaTEM-181	2	125	91.6616	3.33826	3.672e-97	4.10542e-96	93.4987	13.5382
		blaTEM-189	2	125	91.5388	3.32695	3.672e-97	4.10542e-96	93.3417	13.5869
		blaTEM-231	2	125	91.6686	3.33729	3.672e-97	4.10542e-96	93.4987	13.5382
		blaTEM-26	2	125	91.5843	3.26461	7.888e-99	8.81905e-98	93.3343	13.5834
		blaTEM-52B	2	125	91.7945	3.27408	1.704e-95	1.90513e-94	93.2757	13.7117
		blaTEM-6	2	125	91.5851	3.26433	7.888e-99	8.81905e-98	93.3343	13.5834
		blaTEM-97	2	125	91.723	3.21835	3.672e-97	4.10542e-96	92.4702	13.3628
		blaTEM-109	2	124	91.7389	3.21838	7.95161e-99	8.85454e-98	93.2983	13.6331
		blaTEM-116	2	124	91.6364	3.26217	3.70161e-97	4.12194e-96	93.4519	13.583
		blaTEM-183	2	124	91.6834	3.29626	1.33065e-144	1.48174e-143	93.6739	13.1017
		blaTEM-43	2	124	91.7659	3.19002	3.70161e-97	4.12194e-96	93.2084	13.747
		blaTEM-81	2	124	91.6432	3.19059	7.95161e-99	8.85454e-98	93.6936	13.4309
		blaTEM-82	2	124	91.6816	3.20123	7.95161e-99	8.85454e-98	93.5222	13.4921
		blaTEM-93	2	124	91.4528	3.35836	8.00806e-94	8.9174e-93	93.451	13.5838
		blaTEM-124	2	123	91.5015	3.11047	1.34959e-91	1.49677e-90	93.7319	13.2866
		blaTEM-146	2	123	91.682	3.23968	3.73171e-97	4.13866e-96	93.2183	13.6865
		blaTEM-157	2	123	91.4443	3.25166	3.73171e-97	4.13866e-96	93.3826	13.6554
		blaTEM-20	2	123	91.727	3.30358	1.73171e-95	1.92056e-94	93.4034	13.629
		blaTEM-229	2	123	91.5366	3.27748	1.73171e-95	1.92056e-94	93.3987	13.6255
		blaTEM-32	2	123	91.7261	3.29456	3.73171e-97	4.13866e-96	93.3987	13.6255
		blaTEM-47	2	123	91.5643	3.32233	8.07317e-94	8.95358e-93	93.2448	13.6769
		blaTEM-88	2	123	91.6831	3.30212	8.07317e-94	8.95358e-93	93.3864	13.6902
		blaTEM-90	2	123	91.755	3.25428	8.01626e-99	8.89046e-98	93.2382	13.6729
		blaTEM-96	2	123	91.8048	3.17961	1.73171e-95	1.92056e-94	93.4837	13.5041
		dfrA1	2	123	93.2066	3.21945	1.00407e-82	9.2454e-82	94.8304	9.81686
		blaTEM-107	2	122	91.7655	3.23798	1.7459e-95	1.92841e-94	93.1142	13.8411
		blaTEM-153	2	122	91.7187	3.2055	1.7459e-95	1.92841e-94	93.3503	13.6712
		blaTEM-197	2	122	91.5243	3.27862	1.7459e-95	1.92841e-94	93.3493	13.672
		blaTEM-52	2	122	91.5196	3.28979	1.7459e-95	1.92841e-94	93.3493	13.672
		blaTEM-80	2	122	91.6678	3.07313	3.7623e-97	4.15559e-96	93.8339	13.3738
		blaTEM-17	2	121	91.3905	3.27097	8.20661e-94	9.02727e-93	93.2819	13.7303
		blaTEM-225	2	121	91.5999	3.22759	8.20661e-94	9.02727e-93	93.2819	13.7565
		blaTEM-52C	2	121	91.6908	3.22464	1.76033e-95	1.93636e-94	93.3001	13.718
		blaTEM-91	2	121	91.6893	3.25756	8.20661e-94	9.02727e-93	93.2992	13.7162
		dfrA1	2	121	93.2465	3.33721	2.33934e-83	2.52731e-82	95.2767	9.75756
		blaTEM-68	2	120	91.5949	3.2144	3.85e-92	4.21746e-91	93.3256	13.6736
		dfrA1	2	119	92.9498	3.24965	5.02521e-85	5.48186e-84	95.6139	9.07916
		dfrA1	2	119	93.1272	3.29867	2.33613e-83	2.54842e-82	95.5856	9.07111
		dfrA1	2	118	93.4301	3.17868	2.35686e-83	2.55919e-82	95.3157	9.84716
		blaTEM-162	2	117	91.0781	3.28351	3.92308e-97	4.24346e-96	93.7937	13.0699
		dfrA1	2	117	93.2111	3.17565	2.41932e-83	2.57013e-82	95.3172	9.89114
		dfrA1	2	116	93.1018	3.26859	9.40171e-82	1.01203e-80	95.0295	9.34695
		aadA1	3	270	92.1083	3.34408	8.81705e-150	1.44842e-148	93.3904	13.7131
		aadA1	3	270	92.1599	3.26588	4.11113e-148	6.75524e-147	93.3895	13.7127
		aadA1	3	267	91.8108	3.31886	2.51311e-140	4.10645e-139	93.5874	13.4024
		aadA24	3	266	91.422	3.19181	3.40226e-106	5.54891e-105	92.2094	12.903
		ant(3'')-Ia	3	262	91.7275	3.28699	1.96688e-146	3.18167e-145	85.8115	13.2346
		aadA1b	3	260	92.0076	3.09299	5.01895e-150	8.06219e-149	93.4722	13.7213
		aadA1	3	259	90.4777	3.03161	8.45564e-131	1.3608e-129	92.2653	13.9067
		aadA22	3	259	90.3934	3.00237	8.45564e-131	1.3608e-129	92.181	13.9116
		aadA21	3	257	90.2784	3.02046	8.52144e-131	1.36608e-129	92.1992	13.9648
		aadA23	3	252	90.8375	2.98986	2.43651e-126	3.86784e-125	92.0742	12.9425
		aadA15	3	245	90.074	3.15837	1.29388e-128	2.02524e-127	92.6541	12.5089
		aadA12	3	242	88.6374	2.69676	9.04963e-131	1.40779e-129	91.4929	13.0478
		aadA17	3	208	87.8492	2.62085	2.17788e-125	3.14099e-124	92.7083	11.4806
		aac(3)-VIa	3	140	91.5881	3.30509	4.3e-147	5.08783e-146	91.8494	13.6367
		aac(3)-VIa	3	138	91.4845	3.14252	9.42029e-144	1.10663e-142	92.0958	13.5051
		aadA24	3	135	88.0448	2.37334	5.99259e-122	6.96276e-121	92.5622	13.6558
		dfrA1	3	121	93.3854	3.07519	9.00826e-87	9.90909e-86	95.2784	9.76158
		dfrA1	3	120	93.2382	3.11613	1.95833e-83	2.14525e-82	95.1143	9.78107
		dfrA1	3	118	93.2218	3.08315	4.28814e-85	4.65811e-84	95.1995	9.86794
		dfrA1	3	118	93.2258	3.08262	4.28814e-85	4.65811e-84	95.1995	9.86794
		dfrA1	3	118	93.2154	3.07963	4.28814e-85	4.65811e-84	95.1995	9.86794
		dfrA1	3	118	93.1997	3.09259	4.28814e-85	4.65811e-84	95.1995	9.86794
		aadA8b	3	116	87.5047	2.3873	1.51724e-130	1.63412e-129	94.3585	12.2898
		dfrA1	3	114	93.3156	3.06924	4.10526e-97	4.38322e-96	95.9212	8.71128
		dfrA1	3	114	93.0812	3.07065	5.73684e-84	6.12527e-83	95.2587	9.84548
		dfrA1	3	110	93.2832	2.91033	4.6e-85	4.82452e-84	95.2282	10.082
		aadA8b	3	92	87.4261	2.2521	4.1413e-127	3.9722e-126	94.1837	12.9893
		dfrA1	3	86	93.2301	3.098	4.32648e-69	4.01137e-68	55.4655	1.22122
		aadA8	3	81	87.2402	2.21547	2.18519e-125	1.96667e-124	93.2582	13.137
		blaCTX-M-4	5	269	91.3636	2.91584	1.12268e-130	1.35648e-129	92.1976	14.7831
		blaCTX-M-6	5	254	91.4847	2.7895	1.49684e-160	2.37177e-159	92.9125	14.2258
		blaCTX-M-7	5	236	91.2926	2.67455	1.05508e-162	1.42326e-161	93.5691	13.5226
		blaTEM-210	12	128	91.788	3.36301	7.70312e-99	8.71509e-98	93.2673	13.6266
		blaTEM-115	12	122	91.5654	3.25285	3.7623e-97	4.15559e-96	93.1827	13.7156
		blaTEM-11	12	122	91.5113	3.23576	8.08197e-99	8.92682e-98	93.1913	13.7194
		blaTEM-12	12	122	91.6182	3.24198	8.08197e-99	8.92682e-98	93.1913	13.7194
		blaTEM-160	12	122	91.5214	3.23137	8.08197e-99	8.92682e-98	93.1913	13.7194
		blaTEM-185	12	122	91.5551	3.25719	3.7623e-97	4.15559e-96	93.1875	13.7178
		blaTEM-1D	12	122	91.7344	3.24691	8.08197e-99	8.92682e-98	93.1913	13.7194
		blaTEM-2	12	122	91.6266	3.24077	8.08197e-99	8.92682e-98	93.1913	13.7194
		blaTEM-2	12	122	91.5101	3.24241	3.7623e-97	4.15559e-96	93.1913	13.7194
		blaTEM-114	12	121	91.3023	3.24418	1.76033e-95	1.93636e-94	93.1408	13.765
		blaTEM-120	12	121	91.5807	3.27412	1.76033e-95	1.93636e-94	93.1312	13.762
		blaTEM-129	12	121	91.5677	3.17118	8.14876e-99	8.96364e-98	93.1513	13.7696
		blaTEM-130	12	121	91.2804	3.18506	1.76033e-95	1.93636e-94	93.1465	13.7675
		blaTEM-133	12	121	91.5297	3.1627	3.79339e-97	4.17273e-96	93.1302	13.7603
		blaTEM-137	12	121	91.4288	3.23731	3.79339e-97	4.17273e-96	93.1408	13.765
		blaTEM-155	12	121	91.5492	3.26474	3.79339e-97	4.17273e-96	93.1408	13.765
		blaTEM-16	12	121	91.4761	3.14587	8.14876e-99	8.96364e-98	93.1389	13.7641
		blaTEM-191	12	121	91.6292	3.25862	3.79339e-97	4.17273e-96	93.1408	13.765
		blaTEM-19	12	121	91.6366	3.26194	3.79339e-97	4.17273e-96	93.1398	13.7658
		blaTEM-212	12	121	91.6922	3.17097	8.14876e-99	8.96364e-98	93.1389	13.7641
		blaTEM-53	12	121	91.5437	3.2357	8.14876e-99	8.96364e-98	93.1369	13.7632
		blaTEM-71	12	121	91.5312	3.25752	1.76033e-95	1.93636e-94	93.1398	13.7658
		blaTEM-110	12	120	91.5798	3.24211	3.825e-97	4.19008e-96	93.0798	13.8065
		blaTEM-121	12	120	91.2293	3.16965	3.85e-92	4.21746e-91	93.0672	13.8238
		blaTEM-134	12	120	91.379	3.15972	3.825e-97	4.19008e-96	93.0865	13.811
		blaTEM-139	12	120	91.4863	3.18084	3.825e-97	4.19008e-96	93.0991	13.8165
		blaTEM-188	12	120	91.4534	3.25347	1.775e-95	1.94442e-94	93.0846	13.8101
		blaTEM-22	12	120	91.3888	3.17238	8.275e-94	9.06481e-93	93.0808	13.7733
		blaTEM-24	12	120	91.3198	3.16525	8.275e-94	9.06481e-93	93.0875	13.8102
		blaTEM-3	12	120	91.4944	3.16504	3.825e-97	4.19008e-96	93.0865	13.811
		blaTEM-67	12	120	91.4591	3.24993	3.825e-97	4.19008e-96	93.0749	13.8176
		blaTEM-8	12	120	91.3782	3.15989	3.825e-97	4.19008e-96	93.0865	13.811
		blaTEM-111	12	119	91.5192	3.16499	1.78992e-95	1.95257e-94	93.0304	13.8531
		blaTEM-142	12	119	91.4188	3.1677	8.34454e-94	9.10282e-93	93.0284	13.8547
		blaTEM-159	12	119	91.556	3.21994	1.78992e-95	1.95257e-94	93.1875	13.8045
		blaTEM-48	12	119	91.3738	3.25576	8.34454e-94	9.10282e-93	93.0265	13.8537
		blaTEM-49	12	119	91.2685	3.25587	3.88235e-92	4.23515e-91	93.0265	13.8537
		blaTEM-72	12	119	91.4005	3.20185	8.34454e-94	9.10282e-93	93.2012	13.8119
		blaTEM-85	12	119	91.3563	3.25052	1.78992e-95	1.95257e-94	93.0275	13.8529
		blaTEM-86	12	119	91.2535	3.24775	8.34454e-94	9.10282e-93	93.0275	13.8529
		blaTEM-9	12	119	91.4284	3.14648	3.85714e-97	4.20765e-96	93.0255	13.852
		blaTEM-205	12	118	91.2926	3.10557	8.41525e-94	9.14131e-93	93.1374	13.8134
		blaTEM-4	12	118	91.4475	3.16767	1.80508e-95	1.96082e-94	92.9713	13.8997
		blaTEM-113	12	117	91.3859	3.12354	8.48718e-94	9.18029e-93	93.076	13.9348
		blaTEM-138	12	117	91.5944	3.11391	3.92308e-97	4.24346e-96	93.0889	13.9033
		blaTEM-187	12	117	91.516	3.07192	3.05128e-93	3.30047e-92	93.0389	13.8551
		blaTEM-21	12	117	91.454	3.16314	8.48718e-94	9.18029e-93	92.9124	13.9065
		blaTEM-92	12	117	91.4907	3.11053	1.82051e-95	1.96919e-94	93.0631	13.8908
		blaTEM-167	12	116	91.4583	3.05187	1.4225e-144	1.53199e-143	93.2687	13.4556
		blaTEM-184	12	116	91.529	2.9551	1.83621e-95	1.97766e-94	93.4309	13.7338
		blaTEM-195	12	116	90.9371	3.14494	1.85345e-90	1.99622e-89	93.0334	13.9492
		blaTEM-227	12	116	91.4984	2.95086	1.83621e-95	1.97766e-94	92.8652	13.996
		blaTEM-63	12	116	91.4795	3.09494	8.56034e-94	9.21977e-93	93.0344	13.9496
		blaTEM-87	12	116	91.3944	3.10125	3.9569e-97	4.26171e-96	93.0023	13.9342
		blaTEM-131	12	115	91.3426	3.1299	8.63478e-94	9.25977e-93	92.9667	13.9923
		blaTEM-149	12	115	91.4988	3.12176	1.85217e-95	1.98624e-94	92.9758	13.9965
		blaTEM-193	12	115	90.4763	3.01007	4.09278e-132	4.37334e-131	93.3939	13.4559
		blaTEM-224	12	115	91.4214	3.08925	3.9913e-97	4.2802e-96	93.1859	13.8536
		blaTEM-177	12	114	91.2472	3.12757	4.05263e-92	4.32703e-91	92.8897	14.0305
		blaTEM-60	12	114	91.0041	2.9439	3.13158e-141	3.34361e-140	93.336	13.4977
		blaTEM-94	12	114	91.419	3.13743	8.71053e-94	9.3003e-93	92.9132	14.0434
		blaTEM-194	12	106	90.35	2.90935	7.28302e-138	7.49833e-137	93.9386	12.7607
		blaTEM-84	21	120	91.7648	3.12083	3.825e-97	4.19008e-96	93.3256	13.6726
		blaTEM-101	21	119	91.3797	3.11163	8.34454e-94	9.10282e-93	93.289	13.6893
		blaTEM-151	21	118	91.4713	3.1074	1.80508e-95	1.96082e-94	93.2164	13.7627
		blaTEM-45	21	118	91.6891	3.11496	8.35593e-99	9.07687e-98	93.2164	13.7627
		blaTEM-123	21	117	91.2561	3.06455	3.05128e-93	3.30047e-92	93.512	13.4345
		blaTEM-125	21	117	91.2017	3.09903	1.82051e-95	1.96919e-94	93.1664	13.8101
		blaTEM-190	21	117	91.5872	3.11411	3.92308e-97	4.24346e-96	93.1654	13.8107
		blaTEM-78	21	117	91.5869	3.11336	3.92308e-97	4.24346e-96	93.1654	13.8107
		blaTEM-83	21	117	91.6079	3.11423	8.42735e-99	9.11557e-98	93.1654	13.8107
		blaTEM-152	21	116	91.4619	3.13189	1.83621e-95	1.97766e-94	93.1075	13.8564
		blaTEM-211	21	112	91.4402	2.98368	8.86607e-94	9.38297e-93	93.2719	13.857
		aadA13	24	4	84.917	1.10725	0	0	97.7757	2.40474
		aadA2	24	4	85.386	1.05804	0	0	96.0317	2.7852
		aadA2	24	4	85.1273	1.02339	0	0	97.5063	2.04991
		aadA3	24	4	85.7338	1.57212	0	0	98.8636	2.27273
		aadA2b	24	3	85.2433	0.804092	0	0	94.4444	2.16941
		blaTEM-178	26	109	90.586	2.80488	3.14679e-140	2.38688e-139	93.2946	13.4201
	spiked blood culture - 60 pores	sul1	0	733	91.3517	2.89357	1.21422e-131	3.28729e-130	95.9321	10.0968
		sul1	0	731	91.3999	2.89142	9.48016e-128	2.56315e-126	96.0731	9.9208
		sul1	0	730	91.3431	2.88381	9.49315e-128	2.56491e-126	96.2081	9.88525
		sul1	0	729	91.279	2.86776	9.50617e-128	2.56667e-126	95.9703	9.91673
		sul1	0	729	91.3346	2.86999	4.41701e-126	1.19259e-124	96.1158	9.79254
		sul1	0	729	91.32	2.87608	9.50617e-128	2.56667e-126	96.0687	9.93371
		sul1	0	729	91.3218	2.87893	9.50617e-128	2.56667e-126	94.9057	9.59672
		sul1	0	728	91.2629	2.88098	4.42308e-126	1.19341e-124	96.0006	10.0427
		sul1	0	728	91.28	2.89299	4.42308e-126	1.19341e-124	96.0592	9.93886
		sul1	0	728	91.3078	2.87739	9.51923e-128	2.56843e-126	96.147	9.84257
		sul1	0	727	91.2338	2.86161	9.53232e-128	2.57019e-126	94.8825	9.6086
		sul1	0	726	91.2855	2.9192	4.43526e-126	1.19505e-124	96.2466	9.59108
		sul1	0	725	91.3926	2.90304	9.55862e-128	2.57374e-126	89.7767	8.50254
		sul1	0	725	91.3236	2.86935	4.44138e-126	1.19588e-124	96.0603	9.95634
		sul1	0	725	91.3251	2.88121	4.44138e-126	1.19588e-124	96.0713	9.94733
		sul1	0	724	91.3245	2.87739	4.44751e-126	1.1967e-124	96.0435	9.96399
		sul1	0	724	91.3395	2.86957	4.44751e-126	1.1967e-124	96.0435	9.96399
		sul1	0	723	91.3114	2.88452	9.58507e-128	2.57729e-126	96.1091	9.84163
		sul1	0	722	91.3392	2.8714	4.45983e-126	1.19836e-124	96.0324	9.97558
		sul1	0	722	91.3311	2.87148	4.45983e-126	1.19836e-124	96.0324	9.97558
		sul1	0	721	91.3434	2.86565	9.61165e-128	2.58087e-126	96.1215	9.85468
		sul1	0	721	91.3132	2.88583	4.46602e-126	1.19919e-124	96.2278	9.59319
		sul1	0	719	91.3213	2.86321	1.14604e-135	3.073e-134	96.1584	9.80562
		sul1	0	718	91.3279	2.8605	1.14763e-135	3.07514e-134	96.154	9.81272
		sul1	0	713	91.1128	2.86684	9.78962e-123	2.61403e-121	96.1287	9.82728
		sul1	0	713	91.197	2.82658	4.51613e-126	1.2059e-124	96.1153	9.81572
		sul1	0	712	91.0798	2.83114	9.73315e-128	2.59713e-126	94.9832	9.49724
		sul1	0	711	91.3232	2.87223	9.74685e-128	2.59895e-126	96.1973	9.81411
		sul1	0	711	91.2881	2.82592	2.1097e-124	5.62544e-123	96.0088	10.045
		sul1	0	708	91.2437	2.87244	9.78839e-128	2.60445e-126	96.1151	9.98112
		sul1	0	706	91.0239	2.78669	4.56091e-126	1.21186e-124	94.9381	9.53309
		sul1	0	695	91.0094	2.77585	1.00432e-122	2.64766e-121	96.2439	9.59174
		sul1	0	686	90.8936	2.72145	2.20117e-119	5.76521e-118	95.9725	10.1012
		tet(A)	0	423	91.0483	3.25918	3.64066e-157	7.48774e-156	93.6407	12.7586
		tet(A)	0	422	90.9445	3.26282	5.90047e-180	0	91.5266	12.2998
		tet(A)	0	421	90.8764	3.18594	3.65796e-157	7.5055e-156	93.6597	12.7842
		tet(A)	0	418	90.9524	3.20514	1.7177e-155	3.51185e-154	93.5825	12.8226
		tet(A)	0	412	90.7494	3.10341	1.73185e-172	0	93.6822	12.7044
		aadA1	0	409	92.1576	2.94028	3.81418e-135	7.7137e-134	95.2425	10.7753
		ant(3'')-Ia	0	409	91.8868	2.89687	2.86067e-174	0	86.2072	11.8534
		tet(A)	0	409	90.5972	3.02531	3.76528e-169	0	93.7129	12.6877
		aadA24	0	406	91.5034	2.74677	2.52931e-154	5.01304e-153	93.6936	10.5428
		aadA1	0	405	91.8589	2.9298	1.06914e-122	2.15159e-121	95.2604	10.7073
		aadA1	0	397	92.2876	2.9125	1.82872e-133	3.64369e-132	95.4399	10.5774
		aadA22	0	396	90.4087	2.68782	3.0303e-123	6.03023e-122	94.0449	10.9522
		aadA1	0	395	90.523	2.66705	1.59924e-155	3.06605e-154	94.1663	10.8656
		aadA23	0	388	90.8215	2.60527	9.46001e-153	1.86316e-151	93.7969	10.2487
		aadA21	0	386	90.3949	2.58	1.63654e-155	3.10158e-154	94.3362	10.6753
		aadA1b	0	384	92.0677	2.82179	1.90365e-128	3.73037e-127	95.3326	10.7282
		aadA15	0	378	90.1135	2.69009	1.75132e-122	3.40496e-121	94.2504	10.6182
		aadA12	0	375	88.6274	2.4436	3.78667e-124	7.33285e-123	93.1808	10.6325
		blaCTX-M-35	0	356	92.037	3.15021	9.66292e-102	1.8232e-100	94.2342	12.1147
		blaCTX-M-2	0	355	92.0416	3.10021	4.50704e-100	8.49192e-99	94.2334	12.1249
		blaCTX-M-59	0	355	91.9435	3.09036	4.50704e-100	8.49192e-99	94.2334	12.1249
		blaCTX-M-97	0	355	91.9593	3.08625	4.50704e-100	8.49192e-99	94.1929	12.1172
		blaCTX-M-141	0	354	91.9694	3.05049	2.10169e-98	3.95432e-97	94.2148	12.1485
		blaCTX-M-165	0	354	91.7682	3.06625	4.51977e-100	8.5039e-99	94.1732	12.145
		blaCTX-M-171	0	354	91.9589	3.09965	4.51977e-100	8.5039e-99	94.221	12.1398
		blaCTX-M-92	0	354	91.9725	3.0501	2.10169e-98	3.95432e-97	94.2148	12.1485
		blaCTX-M-131	0	353	91.9236	3.15672	2.10765e-98	3.95991e-97	94.2373	12.0781
		blaCTX-M-20	0	353	91.9797	3.05157	3.96601e-160	7.45145e-159	94.3385	11.955
		blaCTX-M-200	0	352	91.9416	3.10637	2.11364e-98	3.96553e-97	94.2511	12.1418
		blaCTX-M-44	0	352	91.9899	3.04389	3.97727e-160	7.46202e-159	94.4391	11.8223
		blaCTX-M-56	0	352	91.9953	3.04508	3.97727e-160	7.46202e-159	94.4391	11.8223
		blaCTX-M-31	0	351	91.966	3.11767	4.5584e-100	8.54017e-99	94.4314	11.8314
		blaCTX-M-43	0	349	91.8674	3.10974	1.87106e-158	3.49543e-157	94.5748	11.6438
		blaCTX-M-76	0	340	91.6677	2.8816	4.32356e-168	0	94.2969	11.9759
		blaCTX-M-5	0	334	91.6258	2.86865	2.07153e-171	0	94.4088	11.819
		blaCTX-M-124	0	333	91.7336	2.95741	4.23423e-155	7.72675e-154	94.3978	11.8423
		blaCTX-M-95	0	331	91.4794	2.79901	7.16012e-153	1.30267e-151	94.2467	11.9922
		blaCTX-M-77	0	329	91.5911	2.83161	4.28571e-155	7.77358e-154	94.1999	11.9402
		aadA17	0	325	87.8863	2.35939	1.06769e-129	1.92481e-128	94.1445	9.35589
		blaCTX-M-4	0	323	91.0978	2.68307	2.31889e-93	4.16755e-92	94.2714	12.1521
		blaCTX-M-6	0	313	91.1622	2.57307	3.05468e-163	5.44462e-162	94.7799	11.4234
		blaCTX-M-7	0	296	90.9034	2.50796	1.89527e-161	2.67074e-160	94.8248	11.3552
		aadA24	0	190	87.799	2.18635	1.23688e-131	1.70487e-130	94.2767	11.3667
		aac(3)-VIa	0	181	91.1197	2.9463	1.53591e-163	2.22276e-162	94.313	12.6972
		aac(3)-VIa	0	180	90.9296	2.9227	1.55e-158	2.07954e-157	94.2883	12.8047
		aadA8b	0	170	87.2801	1.94326	1.07059e-132	1.39588e-131	96.2322	8.6311
		aadA8b	0	134	87.023	1.89534	8.24627e-137	8.15685e-136	96.9998	7.97229
		aadA8	0	125	86.9152	1.91475	3.456e-135	3.86393e-134	96.7848	7.62717
		dfrA1	1	183	93.1546	2.69241	2.34262e-107	2.99801e-106	96.5346	8.17957
		dfrA1	1	181	93.3637	2.71387	1.09337e-110	1.39187e-109	96.5196	8.20551
		dfrA1	1	177	93.3007	2.624	2.42203e-107	3.04836e-106	96.4278	8.28566
		dfrA1	1	177	93.4515	2.65563	5.20847e-109	6.55584e-108	96.4838	8.29482
		dfrA1	1	177	93.4162	2.63812	4.92706e-109	6.5468e-108	96.4838	8.29344
		dfrA1	1	176	93.1773	2.44431	6.29949e-107	8.29145e-106	96.5274	8.31506
		dfrA1	1	176	93.2662	2.64865	2.4358e-107	3.05701e-106	96.4662	8.31517
		dfrA1	1	172	93.2896	2.64549	5.35988e-109	6.65038e-108	96.4638	8.37207
		dfrA1	1	171	93.412	2.45989	2.50702e-107	3.10135e-106	96.4703	8.40377
		dfrA1	1	171	93.157	2.59794	6.48368e-107	8.41178e-106	96.5517	7.86559
		blaTEM-143	1	170	91.4731	3.21292	6.64706e-123	8.6667e-122	96.2028	9.46945
		blaTEM-166	1	170	91.4963	3.20842	1.42941e-124	1.86372e-123	96.2028	9.46945
		blaTEM-1B	1	170	91.5907	3.21395	1.42941e-124	1.86372e-123	96.2028	9.46945
		blaTEM-206	1	170	91.4964	3.20458	1.42941e-124	1.86372e-123	96.2158	9.46934
		blaTEM-214	1	170	91.5005	3.2149	1.42941e-124	1.86372e-123	96.2028	9.46945
		blaTEM-29	1	170	91.3968	3.19956	6.64706e-123	8.6667e-122	96.1782	9.46553
		blaTEM-70	1	170	91.4881	3.21182	6.64706e-123	8.6667e-122	96.2028	9.46945
		blaTEM-127	1	169	91.4896	3.21766	6.68639e-123	8.69231e-122	96.1899	9.4961
		blaTEM-128	1	169	91.4946	3.20864	1.43787e-124	1.86923e-123	96.1899	9.4961
		blaTEM-141	1	169	91.471	3.17895	1.43787e-124	1.86923e-123	96.159	9.49034
		blaTEM-148	1	169	91.4821	3.21954	6.68639e-123	8.69231e-122	96.1844	9.49456
		blaTEM-196	1	169	91.4361	3.18177	6.68639e-123	8.69231e-122	96.1817	9.49358
		blaTEM-209	1	169	91.4593	3.19261	1.43787e-124	1.86923e-123	96.1563	9.48933
		blaTEM-217	1	169	91.5161	3.18769	6.68639e-123	8.69231e-122	96.1913	9.4964
		blaTEM-55	1	169	91.4079	3.20963	6.68639e-123	8.69231e-122	96.4222	8.94121
		blaTEM-105	1	168	91.5287	3.20563	1.44643e-124	1.87479e-123	96.1769	9.52291
		blaTEM-126	1	168	91.3741	3.22196	3.13095e-121	4.05818e-120	96.1659	9.51986
		blaTEM-135	1	168	91.4064	3.21607	6.72619e-123	8.71814e-122	96.141	9.51582
		blaTEM-186	1	168	91.5074	3.2193	6.72619e-123	8.71814e-122	96.1866	9.5229
		blaTEM-207	1	168	91.5796	3.12602	1.05357e-178	0	96.4749	8.95931
		blaTEM-215	1	168	91.4976	3.21594	6.72619e-123	8.71814e-122	96.17	9.52095
		blaTEM-216	1	168	91.4361	3.20366	1.44643e-124	1.87479e-123	96.2156	9.52425
		blaTEM-220	1	168	91.3796	3.21814	3.13095e-121	4.05818e-120	96.1617	9.53421
		blaTEM-234	1	168	91.554	3.17461	1.44643e-124	1.87479e-123	96.1686	9.5202
		blaTEM-104	1	167	91.4156	3.22217	3.1497e-121	4.07031e-120	96.136	9.54129
		blaTEM-122	1	167	91.4163	3.21408	6.76647e-123	8.7442e-122	96.1109	9.53715
		blaTEM-147	1	167	91.4291	3.08651	1.45509e-124	1.88039e-123	96.209	9.49311
		blaTEM-163	1	167	91.3461	3.19017	3.1497e-121	4.07031e-120	96.008	9.55295
		blaTEM-164	1	167	91.3894	3.22401	6.76647e-123	8.7442e-122	96.161	9.54594
		blaTEM-169	1	167	91.3711	3.168	6.76647e-123	8.7442e-122	96.234	9.51747
		blaTEM-176	1	167	91.6227	3.1024	3.12575e-126	4.03936e-125	96.234	9.49701
		blaTEM-198	1	167	91.5346	3.18663	6.76647e-123	8.7442e-122	96.1457	9.54418
		blaTEM-208	1	167	91.5637	3.2137	1.45509e-124	1.88039e-123	96.2785	9.42881
		blaTEM-210	1	167	91.4579	3.1776	1.45509e-124	1.88039e-123	96.259	9.52129
		blaTEM-213	1	167	91.538	3.20105	1.45509e-124	1.88039e-123	96.2785	9.42881
		blaTEM-30	1	167	91.6254	3.07441	0	0	96.442	8.99718
		blaTEM-33	1	167	91.5658	3.1765	1.45509e-124	1.88039e-123	96.259	9.52129
		blaTEM-34	1	167	91.568	3.17556	1.45509e-124	1.88039e-123	96.2618	9.51566
		blaTEM-76	1	167	91.5569	3.20624	1.45509e-124	1.88039e-123	96.1714	9.55128
		blaTEM-95	1	167	91.5135	3.13333	6.76647e-123	8.7442e-122	96.4413	8.86331
		blaTEM-99	1	167	91.4555	3.04004	0	0	95.4509	8.78388
		dfrA1	1	167	93.2567	2.41959	1.1976e-105	1.46449e-104	96.4173	8.49536
		dfrA1	1	167	93.3206	2.61583	2.4282e-107	3.13396e-106	96.3503	8.51553
		dfrA1	1	167	93.3257	2.61206	2.4282e-107	3.13396e-106	96.3503	8.51553
		dfrA1	1	167	93.3275	2.59985	2.4282e-107	3.13396e-106	96.3503	8.51553
		blaTEM-201	1	166	91.4864	3.16192	6.80723e-123	8.7705e-122	96.247	9.48462
		blaTEM-230	1	166	91.5709	3.04953	3.16867e-121	4.08255e-120	96.2246	9.52193
		blaTEM-232	1	166	91.4791	3.15514	6.80723e-123	8.7705e-122	96.2379	9.54617
		blaTEM-57	1	166	91.4492	3.21664	1.46386e-124	1.88605e-123	96.3079	9.22734
		blaTEM-79	1	166	91.5378	3.07612	0	0	96.4121	9.03264
		dfrA1	1	166	93.3211	2.62844	5.55362e-109	6.76941e-108	96.3995	8.51747
		blaTEM-106	1	165	91.4403	3.21374	6.84848e-123	8.79704e-122	96.2419	9.48017
		blaTEM-10	1	165	91.5605	3.03917	5.6e-182	0	96.4967	8.99525
		blaTEM-144	1	165	91.5597	3.03967	5.6e-182	0	96.4967	8.99525
		blaTEM-1C	1	165	91.5634	3.09219	6.84848e-123	8.79704e-122	96.1074	9.59838
		blaTEM-28	1	165	91.5668	3.03424	5.6e-182	0	96.4967	8.99525
		blaTEM-115	1	164	91.187	3.07041	1.4939e-119	1.91313e-118	96.2104	9.53581
		blaTEM-158	1	164	91.3536	3.18477	3.20732e-121	4.10737e-120	96.192	9.5954
		blaTEM-15	1	164	91.5768	3.05389	6.89024e-123	8.82382e-122	96.3138	9.45326
		blaTEM-182	1	164	91.3662	3.17944	3.20732e-121	4.10737e-120	96.1906	9.59828
		blaTEM-1A	1	164	91.4745	3.09582	6.89024e-123	8.82382e-122	96.0837	9.62292
		blaTEM-35	1	164	91.4703	3.18648	6.89024e-123	8.82382e-122	96.192	9.5954
		blaTEM-36	1	164	91.4725	3.18551	6.89024e-123	8.82382e-122	96.1949	9.58973
		blaTEM-77	1	164	91.6045	3.02842	0	0	96.5036	9.04224
		blaTEM-98	1	164	91.3903	3.06205	3.20732e-121	4.10737e-120	95.0986	9.4362
		dfrA1	1	164	93.1828	2.65349	5.62135e-109	6.81054e-108	96.3492	8.5527
		blaTEM-132	1	163	91.4965	3.03022	2.63804e-180	0	96.4836	9.04776
		blaTEM-171	1	163	91.3723	3.10352	6.93252e-123	8.85084e-122	96.0611	9.6482
		blaTEM-43	1	163	91.2631	3.21605	3.22699e-121	4.11995e-120	96.1957	9.52985
		blaTEM-90	1	163	91.3766	3.09428	6.93252e-123	8.85084e-122	96.0646	9.64947
		blaTEM-96	1	163	91.3627	3.09557	1.50307e-119	1.91899e-118	96.0611	9.6482
		blaTEM-108	1	162	91.1933	3.14295	1.51235e-119	1.9249e-118	95.246	9.39165
		blaTEM-136	1	162	91.3792	2.91836	1.23523e-178	0	96.3465	9.25033
		blaTEM-150	1	162	91.4281	3.06554	6.97531e-123	8.87812e-122	96.1672	9.58678
		blaTEM-156	1	162	91.4368	3.09202	1.5e-124	1.90919e-123	96.0482	9.67693
		blaTEM-168	1	162	91.4355	3.07588	3.24691e-121	4.13265e-120	96.0504	9.67751
		blaTEM-181	1	162	91.3857	3.09581	3.24691e-121	4.13265e-120	96.0439	9.67577
		blaTEM-219	1	162	91.4786	3.10504	6.97531e-123	8.87812e-122	96.0762	9.68188
		blaTEM-226	1	162	91.5592	2.99463	1.5e-124	1.90919e-123	96.2669	9.50582
		blaTEM-231	1	162	91.3807	3.10378	3.24691e-121	4.13265e-120	96.0439	9.67577
		blaTEM-40	1	162	91.5467	3.04011	6.97531e-123	8.87812e-122	96.1622	9.65696
		blaTEM-52B	1	162	91.4787	3.06247	3.24691e-121	4.13265e-120	96.2769	9.50588
		blaTEM-97	1	162	91.4569	3.0172	3.24691e-121	4.13265e-120	95.1872	9.47005
		blaTEM-116	1	161	91.2839	3.10328	3.26708e-121	4.14546e-120	96.0208	9.70146
		blaTEM-120	1	161	91.3354	2.91917	1.52174e-119	1.93087e-118	96.2452	9.56269
		blaTEM-133	1	161	91.1344	3.05833	1.52174e-119	1.93087e-118	96.2892	9.49511
		blaTEM-154	1	161	91.3387	3.04737	3.26708e-121	4.14546e-120	96.1398	9.6794
		blaTEM-183	1	161	91.5036	2.96076	1.50932e-124	1.91511e-123	96.1153	9.65133
		blaTEM-185	1	161	91.2334	3.03008	1.52174e-119	1.93087e-118	96.1398	9.6794
		blaTEM-191	1	161	91.3985	2.85321	5.73913e-182	0	96.4291	9.09872
		blaTEM-1D	1	161	91.5047	2.85617	0	0	96.4291	9.09872
		blaTEM-26	1	161	91.3104	3.08034	3.26708e-121	4.14546e-120	96.16	9.58527
		blaTEM-54	1	161	91.5247	2.93712	5.73913e-182	0	96.326	9.15198
		blaTEM-6	1	161	91.3162	3.07651	3.26708e-121	4.14546e-120	96.16	9.58527
		blaTEM-81	1	161	91.3532	3.04297	7.01863e-123	8.90565e-122	96.1398	9.6794
		blaTEM-109	1	160	91.4368	3.05483	3.2875e-121	4.1584e-120	96.2921	9.59416
		blaTEM-124	1	160	90.9902	3.08783	1.80625e-122	2.28475e-121	95.8013	10.4091
		blaTEM-12	1	160	91.3813	2.86206	5.775e-182	0	96.4068	9.12287
		blaTEM-146	1	160	91.4383	2.93664	5.775e-182	0	96.3088	9.17685
		blaTEM-19	1	160	91.4497	2.79475	5.775e-182	0	96.4082	9.12342
		blaTEM-20	1	160	91.5048	2.94098	1.53125e-119	1.9369e-118	96.1005	9.68021
		blaTEM-32	1	160	91.4467	3.04954	3.2875e-121	4.1584e-120	96.123	9.71103
		blaTEM-47	1	160	91.4447	2.78894	1.25e-178	0	96.446	9.13045
		blaTEM-71	1	160	91.3434	2.79203	2.6875e-180	0	96.4082	9.12342
		blaTEM-107	1	159	91.4058	3.07129	1.54088e-119	1.94298e-118	96.2337	9.58667
		blaTEM-110	1	159	91.3818	2.8196	5.81132e-182	0	96.5266	9.05152
		blaTEM-137	1	159	91.2059	2.84625	2.7044e-180	0	96.3849	9.14748
		blaTEM-188	1	159	91.2633	2.79455	2.7044e-180	0	96.5164	9.04875
		blaTEM-53	1	159	91.3024	2.86473	5.81132e-182	0	96.5149	9.04821
		blaTEM-88	1	159	91.4347	3.01928	1.54088e-119	1.94298e-118	96.3981	9.35211
		blaTEM-112	1	158	91.4737	2.87984	2.72152e-180	0	96.3385	9.17376
		blaTEM-153	1	158	91.3953	3.05382	1.55063e-119	1.94912e-118	96.1099	9.66764
		blaTEM-212	1	158	91.4576	2.83715	0	0	96.5135	9.04459
		blaTEM-233	1	158	90.9983	3.21556	3.32911e-121	4.18463e-120	96.304	9.31498
		blaTEM-2	1	158	91.4379	2.85904	0	0	96.3914	9.17724
		blaTEM-48	1	158	91.2206	2.75246	1.26582e-178	0	96.5061	9.07659
		blaTEM-84	1	158	91.415	2.86055	5.8481e-182	0	96.3628	9.17228
		blaTEM-145	1	157	91.5573	2.85641	0	0	96.5334	8.64033
		blaTEM-157	1	157	91.168	3.08301	3.35032e-121	4.19794e-120	96.2486	9.33144
		blaTEM-159	1	157	91.1749	3.0452	1.56051e-119	1.95531e-118	96.1917	9.70312
		blaTEM-189	1	157	91.5394	2.83666	5.88535e-182	0	96.4706	9.17193
		blaTEM-49	1	157	91.1362	2.7399	5.92994e-177	0	96.4794	9.10369
		blaTEM-52C	1	157	91.4614	2.92021	1.56051e-119	1.95531e-118	96.1791	9.64278
		blaTEM-68	1	157	91.3521	2.79547	5.92994e-177	0	96.3796	9.20495
		blaTEM-80	1	157	91.2686	3.05884	3.35032e-121	4.19794e-120	96.0452	9.78415
		blaTEM-82	1	157	91.3756	3.06676	3.35032e-121	4.19794e-120	96.0481	9.77839
		blaTEM-85	1	157	91.1706	2.82256	1.27389e-178	0	96.4831	9.10104
		blaTEM-93	1	157	91.4048	2.83749	1.27389e-178	0	96.3485	9.20021
		blaTEM-102	1	156	90.9506	2.94438	6.11731e-177	0	96.6735	8.75354
		blaTEM-111	1	156	91.364	2.72869	2.75641e-180	0	96.4822	9.09801
		blaTEM-11	1	156	91.3236	2.87125	5.92308e-182	0	96.3564	9.23042
		blaTEM-142	1	156	91.258	2.72366	1.28205e-178	0	96.4822	9.09801
		blaTEM-184	1	156	90.9976	3.03233	7.30769e-118	9.1273e-117	95.9871	9.73898
		blaTEM-187	1	156	91.1535	2.85118	8.65385e-121	1.08087e-119	95.7586	10.5047
		blaTEM-197	1	156	91.3838	2.91449	1.57051e-119	1.96157e-118	96.1546	9.66894
		blaTEM-229	1	156	91.2933	3.05504	1.57051e-119	1.96157e-118	95.9223	9.83969
		blaTEM-22	1	156	91.1967	2.78652	4.01282e-119	5.01201e-118	95.8864	10.4867
		blaTEM-2	1	156	91.3833	2.82279	0	0	96.4822	9.12888
		blaTEM-52	1	156	91.3756	2.92032	1.57051e-119	1.96157e-118	96.1546	9.66894
		blaTEM-86	1	156	91.1261	2.73409	5.96795e-177	0	96.3913	9.31457
		blaTEM-123	1	155	90.9657	2.72175	4.03871e-119	5.02815e-118	95.7087	10.4996
		blaTEM-139	1	155	91.2842	2.81415	1.1071e-181	0	96.5052	9.12854
		blaTEM-155	1	155	91.3762	2.91647	2.77419e-180	0	96.3336	9.25595
		blaTEM-4	1	155	91.2851	2.73271	2.77419e-180	0	96.5936	9.02007
		blaTEM-67	1	155	91.3089	2.82508	0	0	96.6738	8.83676
		blaTEM-72	1	155	91.1843	2.79589	1.29032e-178	0	96.3321	9.25606
		blaTEM-91	1	155	91.4634	2.9207	1.29032e-178	0	96.3276	9.25468
		blaTEM-92	1	155	91.2395	2.75928	2.77419e-180	0	96.3628	9.10521
		blaTEM-9	1	155	91.2171	2.80408	2.77419e-180	0	96.5921	9.01952
		blaTEM-101	1	154	91.1128	2.79037	2.79221e-180	0	96.3007	9.2788
		blaTEM-114	1	154	91.1701	2.80926	1.2987e-178	0	96.3113	9.28197
		blaTEM-129	1	154	91.3244	2.88903	1.11429e-181	0	96.4923	9.15666
		blaTEM-130	1	154	91.0427	2.9455	7.4026e-118	9.18638e-117	96.1657	9.73285
		blaTEM-160	1	154	91.4175	2.79659	0	0	96.4357	9.24711
		blaTEM-205	1	154	90.8603	3.05221	1.5974e-114	1.98232e-113	96.0305	9.80128
		blaTEM-225	1	154	91.4354	2.87819	1.59091e-119	1.97427e-118	96.122	9.72465
		blaTEM-3	1	154	91.3414	2.77426	6e-182	0	96.4553	9.15029
		blaTEM-16	1	153	91.2817	2.85048	6.03922e-182	0	96.442	9.1786
		blaTEM-21	1	153	91.227	2.79933	4.0915e-119	5.06091e-118	95.821	10.5789
		blaTEM-45	1	153	91.4018	2.80598	6.03922e-182	0	96.3821	9.27514
		blaTEM-151	1	152	91.1898	2.79578	1.31579e-178	0	96.3392	9.29068
		blaTEM-167	1	152	91.2835	2.66236	2.82895e-180	0	96.5279	9.10081
		blaTEM-190	1	152	91.2804	2.8177	2.82895e-180	0	96.3583	9.30112
		blaTEM-78	1	152	91.2825	2.81496	2.82895e-180	0	96.3613	9.29475
		blaTEM-83	1	152	91.2933	2.80858	2.82895e-180	0	96.3583	9.30112
		blaTEM-121	1	151	91.1068	2.77232	2.84768e-180	0	96.3257	9.42065
		blaTEM-134	1	151	91.2477	2.78434	2.84768e-180	0	96.3972	9.23121
		blaTEM-138	1	151	91.3843	2.73752	2.84768e-180	0	96.3865	9.22829
		blaTEM-152	1	151	91.1967	2.80631	1.3245e-178	0	96.338	9.32121
		blaTEM-17	1	151	91.2481	2.99591	1.62252e-119	1.99378e-118	96.4672	8.893
		blaTEM-224	1	151	91.1192	2.81568	5.28477e-180	0	96.3226	9.21517
		blaTEM-227	1	151	91.11	2.85139	3.79007e-178	0	96.2842	9.27843
		blaTEM-24	1	151	91.2055	2.77817	2.84768e-180	0	96.3242	9.4228
		blaTEM-87	1	151	91.1155	2.81154	1.34887e-178	0	96.3226	9.21517
		blaTEM-8	1	151	91.243	2.78724	2.84768e-180	0	96.3972	9.23121
		blaTEM-94	1	151	91.2076	2.75024	1.3245e-178	0	96.5249	9.12909
		blaTEM-149	1	150	91.2242	2.81259	1.33333e-178	0	96.3655	9.25551
		blaTEM-63	1	150	91.0692	3.04915	3.52667e-116	4.31927e-115	96.4777	9.13939
		blaTEM-131	1	149	91.058	2.90153	3.55034e-116	4.33374e-115	96.1532	9.77458
		blaTEM-211	1	149	91.0209	2.77811	1.34281e-178	0	96.2242	9.26092
		blaTEM-125	1	148	90.9793	2.78925	1.35135e-178	0	96.5023	9.03445
		blaTEM-113	1	147	91.2274	2.73915	2.92517e-180	0	96.3118	9.34176
		blaTEM-195	1	147	90.7127	2.79452	2.96599e-170	0	96.7053	8.80968
		blaTEM-193	1	145	90.1717	2.7714	4.28286e-173	0	96.6735	8.69156
		blaTEM-162	1	144	91.0293	2.99114	3.65278e-121	4.38333e-120	96.2907	9.57959
		blaTEM-177	1	144	91.1058	2.75289	1.41444e-178	0	96.1164	9.60868
		blaTEM-60	1	144	90.7846	2.68773	1.39583e-173	0	96.5729	8.62753
		blaTEM-178	1	143	90.1009	2.76219	3.13986e-164	0	96.1987	8.07579
		blaTEM-194	1	131	90.0885	2.59328	0	0	97.7525	5.79584
		dfrA1	1	124	93.6541	2.7076	3.34677e-65	3.72681e-64	55.2005	1.34988
		mdf(A)	2	156	90.7787	3.11469	0	0	94.3415	11.8564
		aadA13	23	7	86.1699	1.52195	0	0	97.3684	1.57516
		aadA2	144	2	85.108	2.45225	0	0	96.8254	0.172676
		aadA2	144	2	84.6985	2.52791	0	0	97.4116	0.0892812
		aadA2b	144	2	85.018	2.87227	0	0	95.8974	0.725238
		aadA3	144	2	85.4845	3.10208	0	0	97.0328	0.624968
	spiked blood culture - 30 pores	tet(A)	0	126	86.704	2.53134	0	0	91.7516	11.7445
		tet(A)	0	124	86.8894	2.58843	3.83871e-165	0	94.2204	11.7007
		tet(A)	0	120	86.7858	2.60987	1.84167e-163	2.22276e-162	94.3972	11.3496
		tet(A)	0	113	86.8447	2.54823	9.11504e-162	9.68878e-161	94.2662	11.707
		tet(A)	0	111	86.5738	2.64909	0	0	94.1224	11.3983
		tet(A)	0	110	86.3855	2.65227	0	0	94.6826	10.7202
		dfrA1	0	42	89.1623	3.30382	2.16667e-89	1.40416e-88	94.5951	8.28812
		dfrA1	0	42	89.217	3.4021	4.66667e-91	3.02435e-90	95.2431	7.84042
		dfrA1	0	40	89.3451	3.28223	2.26e-94	1.42935e-93	94.8734	8.30869
		dfrA1	0	39	89.0578	3.44256	3.87179e-92	2.41794e-91	95.6399	6.05025
		dfrA1	0	39	89.1155	3.45437	1.07692e-92	6.72538e-92	95.9375	6.12268
		dfrA1	0	38	88.9889	3.48877	5.15789e-91	3.17954e-90	96.2136	5.95361
		dfrA1	0	37	88.9229	3.51147	1.13514e-92	6.90476e-92	96.4306	5.43846
		dfrA1	0	37	88.9211	3.50129	2.44324e-94	1.48617e-93	96.4306	5.43846
		dfrA1	0	37	88.9616	3.53507	2.44324e-94	1.48617e-93	96.4306	5.43846
		dfrA1	0	37	88.9238	3.52842	5.2973e-91	3.22222e-90	96.4306	5.43846
		dfrA1	0	36	88.604	3.49834	2.52778e-89	1.51667e-88	95.7806	6.33373
		dfrA1	0	36	88.7176	3.50941	2.52778e-89	1.51667e-88	95.4348	6.51996
		dfrA1	0	35	89.3341	3.16998	5.6e-91	3.313e-90	95.7746	7.70777
		dfrA1	0	35	89.1144	3.32239	5.6e-91	3.313e-90	96.5943	4.5488
		dfrA1	0	34	89.0411	3.40349	5.76471e-91	3.36137e-90	95.9295	6.22198
		dfrA1	0	32	88.9082	3.50592	6.125e-91	3.46482e-90	96.7168	4.69607
		dfrA1	0	22	90.8049	2.37763	1.15455e-81	5.4153e-81	54.8598	1.8849
		sul1	1	179	87.8247	2.46435	7.5419e-142	1.00904e-140	96.2717	8.64164
		sul1	1	177	87.8264	2.39914	1.64407e-143	2.18729e-142	96.746	7.7525
		sul1	1	177	87.8941	2.40798	1.64407e-143	2.18729e-142	96.746	7.7525
		sul1	1	177	87.8336	2.39602	1.64407e-143	2.18729e-142	95.4159	7.64355
		sul1	1	176	87.8504	2.42669	1.65341e-143	2.1935e-142	96.8942	7.56772
		sul1	1	176	87.7573	2.4436	8.63636e-108	1.14574e-106	96.4976	8.33438
		sul1	1	175	87.8526	2.42012	1.66286e-143	2.19975e-142	90.5079	6.20172
		sul1	1	175	87.7512	2.44139	8.68571e-108	1.14901e-106	96.4973	8.35829
		sul1	1	175	87.7635	2.40488	1.66286e-143	2.19975e-142	95.332	7.73725
		sul1	1	174	87.7829	2.45371	3.13793e-107	4.13922e-106	96.4833	8.39258
		sul1	1	172	87.8721	2.41005	1.69186e-143	2.21885e-142	96.731	7.82871
		sul1	1	171	87.8061	2.43822	7.89474e-142	1.03237e-140	96.792	7.75912
		sul1	1	171	87.8183	2.43508	7.89474e-142	1.03237e-140	96.792	7.75912
		sul1	1	171	87.7598	2.36251	3.68421e-140	4.81773e-139	96.6674	7.87542
		sul1	1	170	87.8101	2.43032	1.71176e-143	2.23187e-142	96.5595	7.86778
		sul1	1	170	87.8613	2.44573	1.71176e-143	2.23187e-142	96.5847	7.94801
		sul1	1	168	87.797	2.43785	8.03571e-142	1.04155e-140	96.9097	7.66044
		sul1	1	168	87.8305	2.45295	1.73214e-143	2.24511e-142	96.5964	8.00821
		sul1	1	167	87.8037	2.44816	8.08383e-142	1.04466e-140	96.9319	7.74153
		sul1	1	166	87.804	2.41396	1.75301e-143	2.2586e-142	96.8581	7.461
		sul1	1	166	87.8806	2.3799	3.6988e-152	4.76556e-151	96.8108	7.7694
		sul1	1	166	87.7945	2.40859	1.75301e-143	2.2586e-142	96.8581	7.461
		sul1	1	166	87.6639	2.36712	3.77108e-145	4.8587e-144	96.9614	7.44223
		sul1	1	165	87.7817	2.39765	8.18182e-142	1.05097e-140	96.9798	7.11285
		sul1	1	165	87.7994	2.29259	3.79394e-145	4.8734e-144	96.9827	7.16803
		sul1	1	164	87.8828	2.32445	8.23171e-142	1.05417e-140	96.6526	8.061
		sul1	1	164	87.7959	2.3733	8.23171e-142	1.05417e-140	96.9999	7.11681
		sul1	1	164	87.8535	2.3724	8.23171e-142	1.05417e-140	97.0267	7.11979
		sul1	1	162	87.7408	2.36228	8.33333e-142	1.06066e-140	96.5366	8.07805
		sul1	1	162	87.663	2.40328	3.8642e-145	4.91832e-144	95.0132	8.17772
		sul1	1	159	87.4787	2.39171	3.96226e-140	4.99622e-139	96.8074	7.93906
		sul1	1	154	87.6442	2.33975	4.06494e-145	5.04445e-144	94.8814	8.36661
		sul1	1	150	87.259	2.31185	4.23333e-135	5.18475e-134	97.3706	5.92053
		blaCTX-M-2	1	123	87.5265	2.98262	6.52846e-118	7.24041e-117	93.8254	11.3116
		blaCTX-M-35	1	123	87.5662	2.98093	3.03252e-116	3.36323e-115	93.8254	11.3116
		blaCTX-M-131	1	122	87.412	3.02553	3.05738e-116	3.37698e-115	93.8989	11.0601
		blaCTX-M-200	1	122	87.4253	2.98563	3.05738e-116	3.37698e-115	93.7748	11.3442
		blaCTX-M-56	1	122	87.4572	2.97426	3.05738e-116	3.37698e-115	93.7767	11.3452
		blaCTX-M-59	1	122	87.4579	2.97141	6.58197e-118	7.27002e-117	93.7907	11.3516
		blaCTX-M-97	1	122	87.4909	2.949	6.58197e-118	7.27002e-117	93.685	11.4275
		blaCTX-M-171	1	121	87.4711	2.99126	6.63636e-118	7.3e-117	93.9639	11.2357
		blaCTX-M-20	1	121	87.4589	2.98809	3.08264e-116	3.39091e-115	93.7252	11.3781
		blaCTX-M-44	1	121	87.4615	2.98768	3.08264e-116	3.39091e-115	93.7252	11.3781
		blaCTX-M-165	1	120	87.2707	2.9934	6.69167e-118	7.33035e-117	93.9507	10.9278
		blaCTX-M-31	1	119	87.3949	3.01671	3.13445e-116	3.41929e-115	93.8836	11.2173
		blaCTX-M-43	1	119	87.3637	3.02244	1.46218e-114	1.59506e-113	93.7426	11.1905
		blaCTX-M-76	1	110	87.0676	3.03077	3.39091e-116	3.55642e-115	93.9653	11.0761
		blaCTX-M-124	1	105	87.3342	2.95136	7.60952e-128	7.79744e-127	94.0107	11.4479
		blaCTX-M-5	1	105	87.2133	2.91314	1.83821e-147	1.88349e-146	93.9791	10.6735
		blaCTX-M-4	1	91	86.7165	2.72354	1.91209e-114	1.82402e-113	93.1243	12.5403
		blaCTX-M-6	1	89	86.5389	2.76257	4.22472e-111	3.98559e-110	92.6633	13.1262
		blaCTX-M-7	1	66	86.5037	2.69893	5.69697e-111	4.62824e-110	92.848	13.1049
		blaTEM-198	1	53	87.2271	2.99254	6.88679e-116	5.01366e-115	94.8699	9.85019
		blaTEM-1B	1	53	87.2572	3.058	6.88679e-116	5.01366e-115	95.2052	9.65577
		blaTEM-217	1	53	87.1559	3.05039	6.88679e-116	5.01366e-115	95.2052	9.65577
		blaTEM-33	1	53	87.1536	3.06537	3.20755e-114	2.33513e-113	95.203	9.66
		blaTEM-34	1	53	87.1573	3.06733	3.20755e-114	2.33513e-113	95.203	9.66
		blaTEM-70	1	53	87.1629	3.04652	3.20755e-114	2.33513e-113	95.2052	9.65577
		blaTEM-104	1	52	87.2356	2.99286	7.01923e-116	5.06164e-115	94.7981	9.93441
		blaTEM-143	1	52	87.122	3.08688	3.26923e-114	2.35748e-113	95.1242	9.73176
		blaTEM-196	1	52	87.0832	3.10006	3.26923e-114	2.35748e-113	95.1242	9.73176
		blaTEM-208	1	52	87.1409	3.05298	3.26923e-114	2.35748e-113	95.1175	9.72862
		blaTEM-210	1	52	87.0799	3.1021	1.52115e-112	1.09692e-111	95.0661	9.81398
		blaTEM-215	1	52	87.2297	3.03669	3.26923e-114	2.35748e-113	95.1443	9.73968
		blaTEM-232	1	52	87.02	3.08911	1.52115e-112	1.09692e-111	95.1242	9.73176
		blaTEM-234	1	52	87.2762	3.00473	7.01923e-116	5.06164e-115	95.1644	9.74536
		blaTEM-127	1	51	87.2034	3.06568	3.33333e-114	2.38048e-113	95.0605	9.81764
		blaTEM-128	1	51	87.2051	3.07463	3.33333e-114	2.38048e-113	95.0605	9.81764
		blaTEM-213	1	51	87.1843	3.04362	7.15686e-116	5.11102e-115	95.0309	9.80515
		blaTEM-230	1	51	87.2425	3.01059	7.15686e-116	5.11102e-115	94.7234	10.0161
		blaTEM-95	1	51	87.3514	2.91714	1.83922e-139	1.31346e-138	95.6958	8.97905
		blaTEM-164	1	50	87.2198	3.08538	3.4e-114	2.40416e-113	94.6109	10.0874
		blaTEM-176	1	50	87.3913	3.00423	7.3e-116	5.16188e-115	95.6446	9.19707
		blaTEM-186	1	50	87.0967	3.12956	3.4e-114	2.40416e-113	95.7189	9.51123
		blaTEM-201	1	50	87.1813	2.99768	3.4e-114	2.40416e-113	94.662	10.1068
		blaTEM-207	1	50	87.4306	2.88327	7.3e-116	5.16188e-115	94.9175	9.99595
		blaTEM-219	1	50	87.2105	2.93605	4.06e-136	2.87085e-135	95.3078	9.29644
		blaTEM-30	1	50	87.3764	2.9122	7.3e-116	5.16188e-115	95.2729	9.79044
		blaTEM-35	1	50	87.3137	2.90018	3.4e-114	2.40416e-113	94.9129	10.0004
		blaTEM-36	1	50	87.3176	2.90189	3.4e-114	2.40416e-113	94.9129	10.0004
		blaTEM-77	1	50	87.2738	2.91848	3.4e-114	2.40416e-113	95.2706	9.79488
		blaTEM-79	1	50	87.3005	2.90985	3.4e-114	2.40416e-113	95.2729	9.79044
		blaTEM-10	1	49	87.2954	2.89818	3.46939e-114	2.42857e-113	94.8257	10.0782
		blaTEM-144	1	49	87.2954	2.89818	3.46939e-114	2.42857e-113	94.8257	10.0782
		blaTEM-158	1	49	87.1805	2.92968	1.61429e-112	1.13e-111	94.8209	10.0826
		blaTEM-220	1	49	87.1252	3.09312	1.61429e-112	1.13e-111	94.9513	9.99292
		blaTEM-28	1	49	87.2954	2.89818	3.46939e-114	2.42857e-113	94.8257	10.0782
		blaTEM-76	1	49	87.209	3.16703	3.46939e-114	2.42857e-113	95.0437	10.0736
		blaTEM-126	1	48	87.0596	3.09712	1.64792e-112	1.14171e-111	94.8993	10.092
		blaTEM-148	1	48	87.2609	3.114	3.54167e-114	2.45374e-113	94.88	10.0861
		blaTEM-182	1	48	87.0158	3.1018	3.54167e-114	2.45374e-113	94.7905	10.1534
		blaTEM-106	1	47	87.154	3.09291	1.68298e-112	1.15379e-111	94.7513	10.1586
		blaTEM-132	1	47	87.1483	2.90385	3.61702e-114	2.4797e-113	95.0182	10.141
		blaTEM-15	1	47	87.3354	2.92887	3.61702e-114	2.4797e-113	95.0083	10.0451
		blaTEM-166	1	47	87.3566	3.03427	7.76596e-116	5.32407e-115	94.8254	10.1568
		blaTEM-105	1	46	87.2955	3.13991	7.93478e-116	5.38163e-115	94.7962	10.2652
		blaTEM-109	1	46	87.1783	2.86413	5.6087e-152	3.804e-151	95.6547	9.24811
		blaTEM-226	1	45	87.4849	2.82064	3.77778e-114	2.53421e-113	95.571	9.48399
		blaTEM-47	1	44	87.3169	2.83452	2.72727e-150	1.80907e-149	95.114	9.68232
		blaTEM-124	1	43	86.9652	2.8917	1.83953e-112	1.20626e-111	94.6387	10.4231
		blaTEM-52B	1	43	87.339	2.94491	1.83953e-112	1.20626e-111	94.7006	10.4433
		blaTEM-102	1	41	86.8212	2.96905	4.17073e-109	2.67057e-108	94.3288	10.6706
		blaTEM-68	1	41	87.4132	2.77591	1.36098e-148	8.7145e-148	94.867	9.99049
		blaTEM-88	1	41	87.2119	2.95355	8.97561e-111	5.74719e-110	94.4902	10.6546
		blaTEM-129	1	40	87.0975	2.93768	6.45e-152	4.07934e-151	95.2236	9.94845
		blaTEM-107	1	39	87.1486	3.06608	9.4359e-111	5.89272e-110	95.1994	10.4775
		blaTEM-130	1	38	86.8612	2.98938	1.46842e-148	9.05196e-148	95.0547	10.1861
		blaTEM-139	1	38	87.0815	2.99216	6.78947e-152	4.18531e-151	95.0058	10.1656
		mdf(A)	1	34	86.0959	2.24149	4.88235e-161	2.84687e-160	90.1555	15.0552
		blaCTX-M-141	2	119	87.4757	2.99432	1.44538e-119	1.57672e-118	93.7589	11.4853
		blaCTX-M-92	2	119	87.4802	2.98744	1.44538e-119	1.57672e-118	93.7589	11.4853
		blaCTX-M-95	2	106	87	2.99317	1.65094e-109	1.69975e-108	93.9465	10.9789
		blaCTX-M-77	2	104	87.1721	3.02578	2.38462e-148	2.43184e-147	94.2615	10.4895
		blaTEM-206	2	52	87.1396	3.05412	7.01923e-116	5.06164e-115	95.1063	9.72623
		blaTEM-214	2	52	87.1604	3.05535	7.01923e-116	5.06164e-115	94.9656	9.72919
		blaTEM-57	2	52	87.0567	3.04178	3.26923e-114	2.35748e-113	95.1175	9.72862
		blaTEM-209	2	51	87.1095	3.07668	1.53922e-117	1.09922e-116	95.0331	9.8062
		blaTEM-216	2	51	87.0751	3.07434	3.33333e-114	2.38048e-113	95.0217	9.80368
		blaTEM-29	2	51	86.9961	3.08326	3.33333e-114	2.38048e-113	95.0331	9.8062
		blaTEM-55	2	51	87.1484	2.96348	3.33333e-114	2.38048e-113	95.1493	9.84147
		blaTEM-122	2	50	87.0979	3.07691	7.3e-116	5.16188e-115	94.9617	9.88911
		blaTEM-141	2	50	87.0543	3.07732	7.3e-116	5.16188e-115	94.9686	9.89508
		blaTEM-163	2	50	87.0492	3.02257	7.3e-116	5.16188e-115	94.8153	9.95616
		blaTEM-168	2	49	87.1206	2.94409	4.14286e-136	2.9e-135	95.2168	9.37024
		blaTEM-169	2	49	86.8229	3.12557	1.61429e-112	1.13e-111	95.2239	9.85699
		blaTEM-171	2	49	87.027	2.98564	4.14286e-136	2.9e-135	95.5794	9.13379
		blaTEM-1A	2	49	87.1143	2.98967	8.89796e-138	6.22857e-137	95.5794	9.13379
		blaTEM-1C	2	49	87.1978	2.99662	1.91429e-139	1.34e-138	95.5794	9.13379
		blaTEM-40	2	49	87.1044	3.00123	8.89796e-138	6.22857e-137	95.5794	9.13379
		blaTEM-135	2	48	87.0891	3.0909	3.54167e-114	2.45374e-113	94.8509	10.0737
		blaTEM-233	2	48	86.7386	2.95268	3.54167e-114	2.45374e-113	94.3743	10.2953
		blaTEM-97	2	48	87.0677	2.94706	9.08333e-138	6.29312e-137	94.4202	9.01652
		blaTEM-98	2	48	87.0822	2.93103	9.08333e-138	6.29312e-137	94.4227	9.01173
		blaTEM-99	2	48	87.2193	2.85439	7.60417e-116	5.26832e-115	93.9968	9.72015
		blaTEM-147	2	47	87.1097	3.06433	3.61702e-114	2.4797e-113	95.3987	9.43771
		blaTEM-150	2	47	87.0044	3.02516	9.2766e-138	6.35971e-137	95.4407	9.3039
		blaTEM-154	2	47	87.0288	2.8769	5.48936e-152	3.76332e-151	95.7373	9.16453
		blaTEM-156	2	47	87.1513	2.96068	1.99574e-139	1.36821e-138	95.4383	9.30284
		blaTEM-82	2	47	86.9828	3.02505	1.20213e-136	8.24137e-136	95.4308	9.30254
		blaTEM-189	2	46	87.2129	2.7713	5.6087e-152	3.804e-151	95.2886	9.50701
		blaTEM-54	2	46	87.3275	2.76883	5.6087e-152	3.804e-151	95.2911	9.50203
		blaTEM-81	2	46	87.0648	2.84956	5.6087e-152	3.804e-151	95.8794	8.92058
		blaTEM-96	2	46	87.1213	2.97264	9.47826e-138	6.42847e-137	94.8316	9.65214
		blaTEM-115	2	45	86.9149	3.07224	4.51111e-136	3.02615e-135	95.0678	9.60288
		blaTEM-116	2	45	87.0166	3.00564	4.51111e-136	3.02615e-135	95.3362	9.48533
		blaTEM-136	2	45	87.0687	2.87105	3.77778e-114	2.53421e-113	94.469	10.4467
		blaTEM-181	2	45	87.1013	3.01091	9.68889e-138	6.4995e-137	95.3362	9.48533
		blaTEM-183	2	45	87.1761	3.04	4.51111e-136	3.02615e-135	95.8962	8.62627
		blaTEM-231	2	45	87.0888	3.02106	4.51111e-136	3.02615e-135	95.3362	9.48533
		blaTEM-26	2	45	87.0719	2.8578	5.73333e-152	3.84604e-151	95.5659	9.32631
		blaTEM-32	2	45	87.0693	3.02439	4.51111e-136	3.02615e-135	95.3362	9.48533
		blaTEM-6	2	45	87.0719	2.8578	5.73333e-152	3.84604e-151	95.5659	9.32631
		blaTEM-145	2	44	87.5351	2.52053	1.26818e-148	8.41217e-148	95.1246	10.0529
		blaTEM-157	2	44	87.0938	2.78204	1.25909e-153	8.35186e-153	95.1483	9.47099
		blaTEM-17	2	44	87.0867	2.68126	1.26818e-148	8.41217e-148	95.4519	9.78535
		blaTEM-229	2	44	87.1389	2.77111	5.86364e-152	3.8895e-151	95.1853	9.69492
		blaTEM-80	2	44	87.1082	2.80373	2.72727e-150	1.80907e-149	95.3305	9.36894
		blaTEM-90	2	44	87.1437	2.92369	4.61364e-136	3.06034e-135	95.151	9.5521
		blaTEM-112	2	43	87.2665	2.84386	2.7907e-150	1.82998e-149	95.4542	9.53266
		blaTEM-11	2	43	87.0265	2.92722	6e-152	3.93446e-151	95.4083	9.6344
		blaTEM-12	2	43	87.1287	2.91821	6e-152	3.93446e-151	95.4083	9.6344
		blaTEM-155	2	43	87.0896	2.87808	2.7907e-150	1.82998e-149	94.995	9.88209
		blaTEM-160	2	43	87.0524	2.93568	1.28837e-153	8.44842e-153	95.4056	9.6397
		blaTEM-185	2	43	86.8882	2.98395	2.7907e-150	1.82998e-149	95.8782	9.36899
		blaTEM-1D	2	43	87.2494	2.92057	1.28837e-153	8.44842e-153	95.4083	9.6344
		blaTEM-2	2	43	87.1473	2.92981	1.28837e-153	8.44842e-153	95.4083	9.6344
		blaTEM-108	2	42	87.1993	2.82172	1.88333e-112	1.22054e-111	93.3079	10.4799
		blaTEM-137	2	42	87.0461	2.87132	1.32857e-148	8.61013e-148	94.8814	9.9734
		blaTEM-146	2	42	87.2765	2.77008	1.31905e-153	8.54841e-153	94.8758	9.85212
		blaTEM-153	2	42	87.1734	2.94242	4.83333e-136	3.13236e-135	95.0832	9.77155
		blaTEM-191	2	42	87.2262	2.88216	6.14286e-152	3.98103e-151	94.8814	9.9734
		blaTEM-43	2	42	86.8107	3.20477	8.7619e-111	5.67836e-110	95.0998	10.2594
		blaTEM-110	2	41	87.343	2.82755	1.35122e-153	8.65203e-153	94.6262	10.1076
		blaTEM-133	2	41	87.0607	2.93331	2.92683e-150	1.87409e-149	95.1276	9.87002
		blaTEM-151	2	41	87.004	2.853	1.36098e-148	8.7145e-148	94.7594	10.0781
		blaTEM-2	2	41	87.0341	2.96961	6.29268e-152	4.02928e-151	95.2409	9.84047
		blaTEM-45	2	41	87.1299	2.94885	1.35122e-153	8.65203e-153	95.2268	9.84199
		blaTEM-53	2	41	87.2057	2.89288	6.29268e-152	4.02928e-151	95.0596	9.86948
		blaTEM-84	2	41	87.2999	2.86808	6.29268e-152	4.02928e-151	94.7962	10.083
		blaTEM-114	2	40	86.9107	2.93984	1.395e-148	8.82275e-148	94.669	10.1782
		blaTEM-152	2	40	86.9899	2.90281	1.395e-148	8.82275e-148	94.669	10.1848
		blaTEM-159	2	40	87.0953	2.93292	6.45e-152	4.07934e-151	95.0145	9.97953
		blaTEM-19	2	40	87.1814	3.01085	6.45e-152	4.07934e-151	95.1132	9.93347
		blaTEM-20	2	40	87.3549	2.90688	6.45e-152	4.07934e-151	95.241	9.84164
		blaTEM-67	2	40	87.088	2.90828	6.45e-152	4.07934e-151	94.9768	9.98076
		blaTEM-71	2	40	87.1626	2.94519	3e-150	1.89737e-149	94.669	10.1782
		blaTEM-85	2	40	87.1342	2.85519	3e-150	1.89737e-149	94.4977	10.2024
		blaTEM-93	2	40	87.2639	2.81772	3e-150	1.89737e-149	94.7967	10.0944
		blaTEM-101	2	39	86.9806	2.94354	6.64103e-147	4.14732e-146	94.574	10.2945
		blaTEM-120	2	39	87.2976	2.97584	3.07692e-150	1.92154e-149	94.8509	10.0804
		blaTEM-16	2	39	86.9646	2.95412	6.61538e-152	4.13131e-151	95.1071	10.0508
		blaTEM-190	2	39	87.002	2.91776	3.07692e-150	1.92154e-149	95.0981	10.064
		blaTEM-212	2	39	87.1964	2.93244	5.10256e-153	3.18655e-152	95.0862	10.1174
		blaTEM-78	2	39	87.01	2.9211	3.07692e-150	1.92154e-149	95.0981	10.064
		blaTEM-83	2	39	86.949	2.99086	6.61538e-152	4.13131e-151	95.5538	9.78904
		blaTEM-125	2	38	86.7587	2.88188	1.46842e-148	9.05196e-148	95.0333	10.1686
		blaTEM-188	2	38	87.2545	2.91829	3.15789e-150	1.94666e-149	94.2539	10.416
		blaTEM-197	2	38	87.2455	2.85607	6.78947e-152	4.18531e-151	95.0089	10.0492
		blaTEM-225	2	38	87.2139	2.86463	3.15789e-150	1.94666e-149	95.0089	10.0492
		blaTEM-48	2	38	87.1967	2.92031	3.15789e-150	1.94666e-149	94.2539	10.416
		blaTEM-52C	2	38	87.3083	2.86907	6.78947e-152	4.18531e-151	95.0089	10.0492
		blaTEM-52	2	38	87.2313	2.85749	6.78947e-152	4.18531e-151	95.0089	10.0492
		blaTEM-86	2	38	87.048	2.90671	1.46842e-148	9.05196e-148	94.2539	10.416
		blaTEM-91	2	38	87.2214	2.88748	3.15789e-150	1.94666e-149	95.5468	9.8462
		blaTEM-24	2	37	86.8822	2.9497	7e-147	4.25793e-146	94.4094	10.5251
		blaTEM-49	2	37	87.2045	2.86339	1.50811e-148	9.17346e-148	94.3717	10.534
		blaTEM-9	2	37	87.1852	2.83324	6.97297e-152	4.24149e-151	94.2242	10.5455
		blaTEM-111	2	36	87.1484	2.96382	7.16667e-152	4.3e-151	94.2605	10.6348
		blaTEM-121	2	36	86.8041	2.96848	3.36111e-145	2.01667e-144	94.2605	10.6348
		blaTEM-134	2	36	86.9002	3.05074	3.33333e-150	2e-149	94.7542	10.3924
		blaTEM-142	2	36	87.0597	2.96329	3.33333e-150	2e-149	94.2605	10.6348
		blaTEM-187	2	36	87.2161	2.8403	7.16667e-152	4.3e-151	94.0786	10.6563
		blaTEM-22	2	36	87.0248	2.91965	3.33333e-150	2e-149	94.179	10.6754
		blaTEM-3	2	36	87.0219	3.05346	7.16667e-152	4.3e-151	94.7542	10.3924
		blaTEM-72	2	36	87.0863	2.95408	3.33333e-150	2e-149	94.2638	10.6477
		blaTEM-8	2	36	86.9002	3.05074	3.33333e-150	2e-149	94.7542	10.3924
		blaTEM-205	2	35	86.6777	3.02556	1.59429e-148	9.43192e-148	95.984	9.96612
		blaTEM-21	2	35	87.0537	2.95721	3.42857e-150	2.02837e-149	94.5588	10.5816
		blaTEM-123	2	34	86.751	2.80707	2.10588e-152	1.22793e-151	94.9781	10.2071
		blaTEM-138	2	34	86.964	3.08469	7.58824e-152	4.42466e-151	95.1288	10.3427
		blaTEM-4	2	34	87.2628	2.93043	7.58824e-152	4.42466e-151	93.7726	10.8957
		blaTEM-178	2	33	86.0986	2.70359	1.72727e-133	9.92243e-133	94.3844	10.6843
		blaTEM-184	2	33	86.8844	3.0318	1.69091e-148	9.71353e-148	95.5795	9.7554
		blaTEM-63	2	33	87.0974	2.87073	1.69091e-148	9.71353e-148	95.6604	10.2369
		blaTEM-167	2	32	87.51	2.75539	5.71875e-170	0	94.4868	10.3037
		blaTEM-193	2	32	86.4867	2.46359	8.15625e-142	4.61387e-141	95.7571	10.3568
		blaTEM-195	2	32	86.5485	2.96073	1.75625e-143	9.93485e-143	95.67	10.3475
		blaTEM-227	2	32	87.0834	2.92883	1.74375e-148	9.86414e-148	93.6556	11.1464
		blaTEM-87	2	32	86.909	3.00691	3.75e-150	2.12132e-149	95.1582	10.3056
		blaTEM-92	2	32	87.1662	3.00901	8.0625e-152	4.56084e-151	93.877	10.8731
		blaTEM-113	2	31	87.0511	3.07307	3.87097e-150	2.15526e-149	94.1516	11.0836
		blaTEM-149	2	31	87.0193	3.00489	3.87097e-150	2.15526e-149	94.8822	10.7792
		blaTEM-177	2	30	86.8439	3.00331	8.63333e-147	4.72867e-146	94.3012	10.8916
		blaTEM-224	2	30	86.9781	3.09884	8.6e-152	4.71041e-151	95.0678	10.7273
		blaTEM-94	2	30	87.3512	2.91373	8.6e-152	4.71041e-151	93.1669	11.4636
		blaTEM-131	2	29	87.0081	3.07575	1.92414e-148	1.03618e-147	95.0098	10.8436
		blaTEM-60	2	29	86.9616	2.96813	6.37931e-160	3.43536e-159	94.9938	10.4276
		blaTEM-211	2	28	87.1877	3.05046	4.28571e-150	2.26779e-149	92.965	11.8577
		blaTEM-194	2	23	86.2484	2.73575	5.73913e-167	0	96.036	10.0395
		ant(3'')-Ia	3	115	87.8692	2.76988	3.55652e-140	3.81394e-139	87.2732	11.6935
		aadA1	3	110	88.1071	2.85274	3e-108	3.14643e-107	94.5259	10.9096
		aadA1	3	110	87.8132	2.86074	3.92318e-102	4.09978e-101	94.0949	11.7117
		aadA1	3	110	88.0478	2.93895	1.39091e-111	1.4588e-110	94.596	10.8964
		aadA24	3	103	87.5821	2.85224	3.20388e-108	3.25159e-107	93.352	9.80772
		aadA1b	3	98	87.93	2.84356	1.56122e-111	1.54553e-110	94.8529	10.4594
		aadA1	3	92	86.966	2.77314	7.47826e-125	7.1729e-124	93.3753	10.0116
		aadA22	3	92	86.9105	2.74154	3.47826e-123	3.33623e-122	93.1599	10.0081
		aadA23	3	91	87.1313	2.79941	3.51648e-123	3.35451e-122	92.8867	9.4974
		aadA15	3	90	86.6107	2.60807	1.03222e-93	9.79252e-93	92.2797	10.8794
		aadA21	3	87	86.924	2.70474	1.71264e-121	1.59745e-120	93.488	10.1443
		aadA12	3	80	85.4642	2.60683	2.5e-95	2.23607e-94	91.4157	10.5053
		aadA17	3	59	84.9902	2.15965	1.33729e-140	1.02719e-139	92.3215	10.5396
		aac(3)-VIa	3	50	88.0486	2.98009	6.7e-151	4.73762e-150	95.3289	9.50512
		aac(3)-VIa	3	49	87.9337	2.97786	8.30612e-142	5.81429e-141	94.3855	11.5686
		blaTEM-162	3	39	86.5831	2.91118	1.42051e-153	8.8711e-153	94.9075	9.9366
		aadA8b	3	17	83.6572	2.43029	8.29412e-138	3.41975e-137	96.2195	4.58941
		aadA24	4	26	84.9142	2.07272	8.80769e-121	4.49106e-120	95.0444	9.8182
		aadA8b	4	12	83.4842	2.63095	1.14167e-93	3.95485e-93	91.7508	13.5935
		aadA13	13	2	85.0215	0.979343	0	0	89.9749	2.83552
		aadA8	15	9	84.5923	2.42293	2.68889e-157	8.06667e-157	97.2643	3.06431
K. pneumoniae A2-37	clinical isolate SQK-RBK004	aac(6')-Ib-cr	0	14	89.4134	1.33818	0	0	97.5238	0.447487
		blaTEM-104	0	11	90.3427	2.61455	0	0	97.2653	6.75103
		blaTEM-105	0	11	90.4225	2.6319	0	0	97.2653	6.75103
		blaTEM-106	0	11	90.2866	2.62448	0	0	97.2653	6.75103
		blaTEM-107	0	11	90.0859	2.57429	0	0	97.2653	6.75103
		blaTEM-108	0	11	90.0545	2.58913	0	0	96.3784	6.80247
		blaTEM-109	0	11	90.1042	2.61884	0	0	97.2653	6.75103
		blaTEM-10	0	11	90.2985	2.6239	0	0	97.2653	6.75103
		blaTEM-112	0	11	90.0212	2.56895	0	0	97.2653	6.75103
		blaTEM-115	0	11	89.904	2.50977	0	0	97.2653	6.75103
		blaTEM-116	0	11	89.991	2.6024	0	0	97.2653	6.75103
		blaTEM-120	0	11	89.9175	2.50969	0	0	97.2653	6.75103
		blaTEM-122	0	11	90.3193	2.58526	0	0	97.2653	6.75103
		blaTEM-124	0	11	89.778	2.5908	0	0	97.2876	6.67153
		blaTEM-126	0	11	90.2866	2.62448	0	0	97.2653	6.75103
		blaTEM-127	0	11	90.4022	2.62407	0	0	97.2653	6.75103
		blaTEM-128	0	11	90.4126	2.63017	0	0	97.2653	6.75103
		blaTEM-130	0	11	89.5775	2.57061	0	0	97.2653	6.75103
		blaTEM-133	0	11	89.7772	2.53288	0	0	97.2653	6.75103
		blaTEM-135	0	11	90.3074	2.58596	0	0	97.2653	6.75103
		blaTEM-136	0	11	90.0264	2.55291	0	0	97.2653	6.75103
		blaTEM-141	0	11	90.3812	2.54549	0	0	97.2653	6.75103
		blaTEM-143	0	11	90.4022	2.62407	0	0	97.2653	6.75103
		blaTEM-144	0	11	90.2985	2.6239	0	0	97.2653	6.75103
		blaTEM-147	0	11	90.2305	2.58215	0	0	97.2442	6.81956
		blaTEM-148	0	11	90.4149	2.62489	0	0	97.2653	6.75103
		blaTEM-150	0	11	90.1739	2.51797	0	0	96.8536	7.02733
		blaTEM-153	0	11	90.0359	2.60889	0	0	97.2653	6.75103
		blaTEM-154	0	11	90.0087	2.61568	0	0	97.2653	6.75103
		blaTEM-156	0	11	90.1915	2.59486	0	0	97.2653	6.75103
		blaTEM-157	0	11	89.8005	2.59789	0	0	97.2653	6.75103
		blaTEM-158	0	11	90.2442	2.61961	0	0	97.2653	6.75103
		blaTEM-15	0	11	90.3084	2.59939	0	0	97.2653	6.75103
		blaTEM-163	0	11	90.2158	2.58559	0	0	97.2653	6.75103
		blaTEM-164	0	11	90.3296	2.63134	0	0	97.2653	6.75103
		blaTEM-166	0	11	90.4259	2.62805	0	0	97.2653	6.75103
		blaTEM-169	0	11	90.2304	2.60473	0	0	97.2653	6.75103
		blaTEM-171	0	11	90.0945	2.6072	0	0	97.2653	6.75103
		blaTEM-176	0	11	90.4339	2.6473	0	0	97.2442	6.81956
		blaTEM-181	0	11	90.1076	2.60339	0	0	97.2653	6.75103
		blaTEM-182	0	11	90.2528	2.62069	0	0	97.2653	6.75103
		blaTEM-183	0	11	90.1079	2.60763	0	0	97.2653	6.75103
		blaTEM-184	0	11	89.56	2.55759	0	0	97.2653	6.75103
		blaTEM-185	0	11	89.9031	2.58157	0	0	97.2653	6.75103
		blaTEM-186	0	11	90.4037	2.62567	0	0	97.2653	6.75103
		blaTEM-196	0	11	90.3158	2.6166	0	0	97.2653	6.75103
		blaTEM-197	0	11	89.8974	2.57731	0	0	97.2653	6.75103
		blaTEM-198	0	11	90.4368	2.62239	0	0	97.2653	6.75103
		blaTEM-1A	0	11	90.2115	2.60827	0	0	97.2653	6.75103
		blaTEM-1B	0	11	90.5188	2.62504	0	0	97.2653	6.75103
		blaTEM-1C	0	11	90.3179	2.59709	0	0	97.2653	6.75103
		blaTEM-201	0	11	90.3409	2.59784	0	0	97.2653	6.75103
		blaTEM-205	0	11	89.3905	2.57221	0	0	97.3193	6.68311
		blaTEM-206	0	11	90.3645	2.65691	0	0	97.7088	6.75637
		blaTEM-207	0	11	90.4155	2.62526	0	0	97.2653	6.75103
		blaTEM-208	0	11	90.4464	2.64378	0	0	97.2653	6.75103
		blaTEM-209	0	11	90.3271	2.57691	0	0	97.2653	6.75103
		blaTEM-20	0	11	90.1101	2.57286	0	0	97.2653	6.75103
		blaTEM-210	0	11	90.316	2.63282	0	0	97.2653	6.75103
		blaTEM-213	0	11	90.4022	2.62407	0	0	97.2653	6.75103
		blaTEM-214	0	11	90.4335	2.61624	0	0	97.2653	6.75103
		blaTEM-215	0	11	90.4225	2.61042	0	0	97.2653	6.75103
		blaTEM-216	0	11	90.316	2.58542	0	0	97.2653	6.75103
		blaTEM-217	0	11	90.4155	2.62526	0	0	97.2653	6.75103
		blaTEM-219	0	11	90.2043	2.64734	0	0	97.2653	6.75103
		blaTEM-220	0	11	90.2969	2.61927	0	0	97.2653	6.75103
		blaTEM-225	0	11	89.89	2.57161	0	0	97.2653	6.75103
		blaTEM-226	0	11	90.2233	2.6219	0	0	97.2442	6.81956
		blaTEM-230	0	11	90.3328	2.64795	0	0	97.2653	6.75103
		blaTEM-231	0	11	90.1065	2.60399	0	0	97.2653	6.75103
		blaTEM-232	0	11	90.2953	2.62402	0	0	97.2653	6.75103
		blaTEM-233	0	11	89.8939	2.5002	0	0	97.2653	6.75103
		blaTEM-234	0	11	90.4372	2.64201	0	0	97.2653	6.75103
		blaTEM-26	0	11	89.9777	2.60611	0	0	97.2653	6.75103
		blaTEM-28	0	11	90.3084	2.59939	0	0	97.2653	6.75103
		blaTEM-29	0	11	90.3157	2.55966	0	0	97.2653	6.75103
		blaTEM-30	0	11	90.4155	2.62526	0	0	97.2653	6.75103
		blaTEM-32	0	11	90.1188	2.6191	0	0	97.2653	6.75103
		blaTEM-33	0	11	90.4331	2.63397	0	0	97.2653	6.75103
		blaTEM-34	0	11	90.4228	2.6343	0	0	97.2653	6.75103
		blaTEM-35	0	11	90.361	2.62075	0	0	97.2653	6.75103
		blaTEM-36	0	11	90.3508	2.62126	0	0	97.2653	6.75103
		blaTEM-40	0	11	90.2339	2.63004	0	0	97.2653	6.75103
		blaTEM-43	0	11	90.0833	2.55955	0	0	97.2653	6.75103
		blaTEM-52B	0	11	90.193	2.59983	0	0	97.2653	6.75103
		blaTEM-52C	0	11	89.9935	2.5718	0	0	97.2653	6.75103
		blaTEM-52	0	11	89.8871	2.58283	0	0	97.2653	6.75103
		blaTEM-55	0	11	90.3163	2.59045	0	0	97.2653	6.75103
		blaTEM-57	0	11	90.3058	2.58434	0	0	97.2653	6.75103
		blaTEM-6	0	11	89.9875	2.58188	0	0	97.2653	6.75103
		blaTEM-70	0	11	90.4124	2.62335	0	0	97.2653	6.75103
		blaTEM-76	0	11	90.4452	2.65793	0	0	97.2653	6.75103
		blaTEM-77	0	11	90.3295	2.63366	0	0	97.2653	6.75103
		blaTEM-79	0	11	90.309	2.63546	0	0	97.2653	6.75103
		blaTEM-80	0	11	89.948	2.60261	0	0	97.2653	6.75103
		blaTEM-81	0	11	90.0198	2.61655	0	0	97.2653	6.75103
		blaTEM-82	0	11	90.0118	2.61627	0	0	97.2653	6.75103
		blaTEM-88	0	11	90.0987	2.62224	0	0	97.2653	6.75103
		blaTEM-90	0	11	90.1043	2.58293	0	0	97.2653	6.75103
		blaTEM-95	0	11	90.4333	2.63936	0	0	97.2653	6.75103
		blaTEM-96	0	11	90.0975	2.59556	0	0	97.2653	6.75103
		blaTEM-97	0	11	90.1274	2.61247	0	0	96.3784	6.80247
		blaTEM-98	0	11	90.117	2.61432	0	0	96.3784	6.80247
		blaTEM-99	0	11	90.226	2.594	0	0	96.3784	6.80247
		aac(6')-Ib-cr	0	10	89.1604	1.09129	4.164e-169	0	98.0732	1.51443
		blaTEM-101	0	10	90.1397	1.81202	0	0	97.0035	7.05708
		blaTEM-102	0	10	89.5615	2.67474	0	0	96.5621	7.33706
		blaTEM-110	0	10	90.4178	1.84512	0	0	97.0035	7.05708
		blaTEM-111	0	10	90.3014	1.86962	0	0	97.0035	7.05708
		blaTEM-113	0	10	90.1024	1.85731	0	0	97.0035	7.05708
		blaTEM-114	0	10	90.1939	1.84689	0	0	97.0035	7.05708
		blaTEM-11	0	10	90.3998	1.85211	0	0	97.0035	7.05708
		blaTEM-121	0	10	90.0532	1.81862	0	0	97.0035	7.05708
		blaTEM-123	0	10	89.9805	1.78091	0	0	97.028	6.97361
		blaTEM-129	0	10	90.3879	1.87856	0	0	97.0035	7.05708
		blaTEM-12	0	10	90.4845	1.84546	0	0	97.0035	7.05708
		blaTEM-131	0	10	89.4701	2.6539	0	0	99.2567	1.47441
		blaTEM-132	0	10	90.538	2.50239	0	0	97.4797	7.07665
		blaTEM-134	0	10	90.1791	1.85091	0	0	97.0035	7.05708
		blaTEM-137	0	10	90.2805	1.84195	0	0	97.0035	7.05708
		blaTEM-139	0	10	90.2848	1.87597	0	0	97.0035	7.05708
		blaTEM-142	0	10	90.1985	1.86844	0	0	97.0035	7.05708
		blaTEM-145	0	10	90.6533	1.82547	0	0	97.0035	7.05708
		blaTEM-146	0	10	90.626	1.79637	0	0	97.0035	7.05708
		blaTEM-151	0	10	90.2296	1.82143	0	0	97.0035	7.05708
		blaTEM-152	0	10	90.2182	1.81684	0	0	97.0035	7.05708
		blaTEM-155	0	10	90.4834	1.81365	0	0	97.0035	7.05708
		blaTEM-159	0	10	89.8242	2.69499	0	0	99.2567	1.47441
		blaTEM-160	0	10	90.4226	1.85966	0	0	97.0035	7.05708
		blaTEM-167	0	10	90.1153	1.87248	0	0	96.9803	7.12897
		blaTEM-168	0	10	90.2616	2.73402	0	0	97.0267	7.06714
		blaTEM-16	0	10	90.282	1.85407	0	0	97.0035	7.05708
		blaTEM-17	0	10	89.9042	2.73134	0	0	97.0267	7.06714
		blaTEM-188	0	10	90.2918	1.8146	0	0	97.0035	7.05708
		blaTEM-189	0	10	90.6135	1.82416	0	0	97.0035	7.05708
		blaTEM-191	0	10	90.4992	1.84137	0	0	97.0035	7.05708
		blaTEM-19	0	10	90.4992	1.84137	0	0	97.0035	7.05708
		blaTEM-1D	0	10	90.6022	1.84363	0	0	97.0035	7.05708
		blaTEM-211	0	10	89.9879	1.7894	0	0	97.0035	7.05708
		blaTEM-212	0	10	90.4958	1.83989	0	0	97.0035	7.05708
		blaTEM-21	0	10	90.1627	1.86774	0	0	97.0513	6.982
		blaTEM-227	0	10	90.0774	1.84784	0	0	97.0035	7.05708
		blaTEM-229	0	10	90.0075	2.71014	0	0	97.0267	7.06714
		blaTEM-22	0	10	90.166	1.8515	0	0	97.0513	6.982
		blaTEM-24	0	10	90.1562	1.82113	0	0	97.0035	7.05708
		blaTEM-2	0	10	90.5177	1.85008	0	0	97.0035	7.05708
		blaTEM-2	0	10	90.3883	1.83681	0	0	97.0035	7.05708
		blaTEM-3	0	10	90.2968	1.84914	0	0	97.0035	7.05708
		blaTEM-45	0	10	90.4157	1.86344	0	0	97.0035	7.05708
		blaTEM-47	0	10	90.5398	1.89168	0	0	97.0035	7.05708
		blaTEM-48	0	10	90.212	1.8419	0	0	97.0035	7.05708
		blaTEM-49	0	10	90.1426	1.82866	0	0	97.0035	7.05708
		blaTEM-4	0	10	90.1972	1.84465	0	0	97.0035	7.05708
		blaTEM-53	0	10	90.3801	1.82081	0	0	97.0035	7.05708
		blaTEM-54	0	10	90.7201	1.83679	0	0	97.0035	7.05708
		blaTEM-60	0	10	89.669	1.77274	0	0	96.9454	7.23686
		blaTEM-63	0	10	89.5728	2.6705	0	0	99.2567	1.47441
		blaTEM-67	0	10	90.3216	1.82873	0	0	97.0035	7.05708
		blaTEM-68	0	10	90.448	1.87879	0	0	97.0035	7.05708
		blaTEM-71	0	10	90.3961	1.83986	0	0	97.0035	7.05708
		blaTEM-72	0	10	90.1972	1.84845	0	0	97.0035	7.05708
		blaTEM-84	0	10	90.5338	1.80906	0	0	97.0035	7.05708
		blaTEM-85	0	10	90.1972	1.84465	0	0	97.0035	7.05708
		blaTEM-86	0	10	90.0941	1.84317	0	0	97.0035	7.05708
		blaTEM-8	0	10	90.1791	1.85091	0	0	97.0035	7.05708
		blaTEM-92	0	10	90.176	1.81784	0	0	97.0035	7.05708
		blaTEM-93	0	10	90.4797	1.82108	0	0	97.0035	7.05708
		blaTEM-9	0	10	90.1825	1.84854	0	0	97.0035	7.05708
		blaTEM-125	0	9	90.4166	1.52352	0	0	97.2125	7.45225
		blaTEM-138	0	9	90.6963	1.37267	0	0	97.2125	7.45225
		blaTEM-149	0	9	90.5567	1.40516	0	0	97.2125	7.45225
		blaTEM-162	0	9	89.5202	2.73565	0	0	98.6966	3.05073
		blaTEM-177	0	9	90.3492	1.35581	0	0	97.2125	7.45225
		blaTEM-178	0	9	89.4197	1.3785	0	0	97.2028	7.4783
		blaTEM-187	0	9	90.2111	1.94768	0	0	99.0935	1.55364
		blaTEM-190	0	9	90.7461	1.39478	0	0	97.2125	7.45225
		blaTEM-193	0	9	89.5733	1.31303	0	0	97.2125	7.45225
		blaTEM-195	0	9	90.0793	1.28157	0	0	97.2125	7.45225
		blaTEM-224	0	9	90.4628	1.37704	0	0	97.2125	7.45225
		blaTEM-78	0	9	90.7208	1.38737	0	0	97.2125	7.45225
		blaTEM-83	0	9	90.7209	1.42628	0	0	97.2125	7.45225
		blaTEM-87	0	9	90.4391	1.4072	0	0	97.2125	7.45225
		blaTEM-91	0	9	90.9723	1.36698	0	0	97.2125	7.45225
		blaTEM-94	0	9	90.1262	1.95448	0	0	99.187	1.54629
		cmlA1	0	9	88.5927	1.44992	0	0	96.0229	7.59809
		cmlA1	0	9	89.3531	1.49214	0	0	96.2698	7.68357
		aac(6')-30-aac(6')-Ib'	0	7	89.3681	1.29258	0	0	58.2429	0.447131
		aac(6')-Ib-cr	0	7	89.4134	1.39283	0	0	97.5238	0.465759
		aac(6')-Ib	0	7	89.529	1.35412	0	0	96.2989	0.652161
		aac(6')-Ib	0	7	89.4874	1.75872	2.22857e-181	0	94.8373	1.79181
		blaCTX-M-102	0	7	89.7397	2.15896	0	0	99.8043	0.334212
		blaCTX-M-104	0	7	89.884	2.09431	0	0	99.8043	0.334212
		blaCTX-M-105	0	7	89.6754	2.14804	0	0	99.8043	0.334212
		blaCTX-M-110	0	7	89.8014	2.18985	0	0	99.0226	0.293358
		blaCTX-M-111	0	7	89.8837	2.15485	0	0	99.8043	0.334212
		blaCTX-M-112	0	7	89.8504	2.16209	0	0	99.8043	0.334212
		blaCTX-M-113	0	7	89.8371	2.14988	0	0	99.8043	0.334212
		blaCTX-M-121	0	7	89.7397	2.15896	0	0	99.8043	0.334212
		blaCTX-M-122	0	7	89.7559	2.09884	0	0	99.8043	0.334212
		blaCTX-M-125	0	7	89.82	2.04112	0	0	99.8043	0.334212
		blaCTX-M-126	0	7	89.7237	2.14872	0	0	99.8043	0.334212
		blaCTX-M-129	0	7	89.7877	2.19637	0	0	99.8043	0.334212
		blaCTX-M-130	0	7	89.692	2.07524	0	0	99.8043	0.334212
		blaCTX-M-134	0	7	89.7556	2.16988	0	0	99.8043	0.334212
		blaCTX-M-137	0	7	86.618	2.39018	0	0	88.2909	16.6071
		blaCTX-M-13	0	7	89.5647	2.19596	0	0	99.8043	0.334212
		blaCTX-M-147	0	7	89.7719	2.1377	0	0	99.8043	0.334212
		blaCTX-M-148	0	7	89.6759	2.10641	0	0	99.8043	0.334212
		blaCTX-M-14	0	7	89.9479	2.1478	0	0	99.8043	0.334212
		blaCTX-M-14b	0	7	89.7077	2.1109	0	0	99.8043	0.334212
		blaCTX-M-159	0	7	89.7559	2.12801	0	0	99.8043	0.334212
		blaCTX-M-168	0	7	89.8359	2.14841	0	0	99.8043	0.334212
		blaCTX-M-16	0	7	89.4993	2.12136	0	0	99.8043	0.334212
		blaCTX-M-174	0	7	89.7397	2.15896	0	0	99.8043	0.334212
		blaCTX-M-17	0	7	89.7237	2.14872	0	0	99.8043	0.334212
		blaCTX-M-191	0	7	89.8359	2.14841	0	0	99.8043	0.334212
		blaCTX-M-192	0	7	89.7397	2.15896	0	0	99.8043	0.334212
		blaCTX-M-195	0	7	89.7397	2.15896	0	0	99.8043	0.334212
		blaCTX-M-196	0	7	89.7559	2.12801	0	0	99.8043	0.334212
		blaCTX-M-198	0	7	89.8359	2.14841	0	0	99.8043	0.334212
		blaCTX-M-19	0	7	89.8359	2.14841	0	0	99.8043	0.334212
		blaCTX-M-201	0	7	89.8359	2.14841	0	0	99.8043	0.334212
		blaCTX-M-213	0	7	89.6769	2.19566	0	0	99.8043	0.334212
		blaCTX-M-214	0	7	89.4834	2.11185	0	0	99.8043	0.334212
		blaCTX-M-219	0	7	89.5154	2.07318	0	0	99.8043	0.334212
		blaCTX-M-21	0	7	89.2304	2.04729	0	0	99.5923	0.293693
		blaCTX-M-24	0	7	89.884	2.09431	0	0	99.8043	0.334212
		blaCTX-M-27	0	7	89.8517	2.15856	0	0	99.8043	0.334212
		blaCTX-M-38	0	7	89.8517	2.15856	0	0	99.8043	0.334212
		blaCTX-M-46	0	7	89.7067	2.1241	0	0	99.8043	0.334212
		blaCTX-M-47	0	7	89.8777	2.17686	0	0	99.8043	0.334212
		blaCTX-M-48	0	7	89.8519	2.167	0	0	99.8043	0.334212
		blaCTX-M-49	0	7	89.7979	2.14294	0	0	99.8043	0.334212
		blaCTX-M-50	0	7	89.868	2.11341	0	0	99.8043	0.334212
		blaCTX-M-51	0	7	89.5314	2.09996	0	0	99.8043	0.334212
		blaCTX-M-64	0	7	84.4324	1.77556	2.4e-148	6.3498e-148	78.1963	5.40683
		blaCTX-M-65	0	7	89.788	2.10615	0	0	99.8043	0.334212
		blaCTX-M-67	0	7	89.8359	2.14841	0	0	99.8043	0.334212
		blaCTX-M-73	0	7	89.8474	2.14154	0	0	99.5923	0.293693
		blaCTX-M-81	0	7	89.6419	2.14331	0	0	99.8043	0.334212
		blaCTX-M-83	0	7	89.8531	2.16852	0	0	99.8043	0.334212
		blaCTX-M-84	0	7	89.8359	2.14841	0	0	99.8043	0.334212
		blaCTX-M-85	0	7	89.8359	2.14841	0	0	99.8043	0.334212
		blaCTX-M-86	0	7	89.8677	2.15978	0	0	99.8043	0.334212
		blaCTX-M-87	0	7	89.7719	2.1377	0	0	99.8043	0.334212
		blaCTX-M-90	0	7	89.8837	2.13733	0	0	99.8043	0.334212
		blaCTX-M-93	0	7	89.7556	2.16988	0	0	99.8043	0.334212
		blaCTX-M-98	0	7	89.7879	2.14758	0	0	99.8043	0.334212
		blaCTX-M-99	0	7	89.7399	2.11775	0	0	99.8043	0.334212
		blaCTX-M-9	0	7	89.5956	2.11123	0	0	99.8043	0.334212
		blaTEM-194	0	7	89.1839	1.38955	0	0	96.4825	8.44097
		aac(3)-IIa	0	6	89.3218	3.30301	0	0	98.7998	1.57317
		aac(3)-IIa	0	6	89.3028	3.25677	0	0	98.7998	1.57317
		aac(3)-IIa	0	6	89.2648	3.30736	0	0	98.7998	1.57317
		aac(3)-IIe	0	6	89.3333	3.36103	0	0	98.4514	1.50121
		aac(6')-Ib3	0	6	89.2205	1.24391	7.28333e-177	0	99.4294	0.489038
		blaCTX-M-161	0	6	89.8612	2.34276	0	0	99.7717	0.353697
		blaCTX-M-199	0	6	84.1547	1.94012	6.06667e-145	1.48602e-144	77.6446	5.70293
		aac(3)-Ib-aac(6')-Ib	0	5	88.4142	1.05531	3.16e-171	0	54.7861	0.295172
		aac(6')-Ib-Suzhou	0	5	89.2868	1.14992	4.164e-169	0	97.4566	1.5736
		aac(6')-Ib-cr	0	5	89.1604	1.15749	4.164e-169	0	98.0732	1.60629
		aac(6')-Ib11	0	5	88.4614	1.0712	1.14e-170	0	95.8947	0.520435
		aac(6')Ib-cr	0	5	89.2868	1.14992	4.164e-169	0	97.4566	1.5736
		cml	0	5	86.3724	1.52179	0	0	99.0979	1.04481
		aac(6')-Ib-Hangzhou	0	4	88.762	0.622911	4.32646e-169	0	98.3622	1.60822
		aac(3)-IIc	1	5	86.5824	3.24566	0	0	98.0488	2.74528
		aac(3)-IIa	1	4	87.4338	3.34366	0	0	96.5447	3.4589
		aac(3)-IId	1	4	87.4113	3.45363	0	0	97.561	3.23956
		aac(3)-IIa	1	3	88.2643	1.62569	0	0	99.0708	0.761607
		blaOKP-B-10	1	1	89.265	0	0	0	98.4901	0
		blaOKP-B-11	1	1	89.057	0	0	0	98.4901	0
		blaOKP-B-13	1	1	89.277	0	0	0	98.4901	0
		blaOKP-B-14	1	1	89.183	0	0	0	99.7567	0
		blaOKP-B-15	1	1	90.093	0	0	0	98.4901	0
		blaOKP-B-16	1	1	89.406	0	0	0	98.4901	0
		blaOKP-B-3	1	1	89.639	0	0	0	98.4901	0
		blaOKP-B-4	1	1	89.872	0	0	0	98.4901	0
		blaOKP-B-5	1	1	89.161	0	0	0	98.4901	0
		blaOKP-B-6	1	1	89.767	0	0	0	98.4901	0
		blaOKP-B-7	1	1	89.382	0	0	0	98.4901	0
		blaOKP-B-8	1	1	89.767	0	0	0	98.4901	0
		blaCTX-M-123	2	4	82.305	0.384037	1.805e-146	3.61e-146	79.2808	3.8436
		oqxB	2	3	86.3473	5.4832	0	0	88.6352	19.1378
		blaCTX-M-132	2	2	80.3715	0.330219	6.4e-142	9.05097e-142	81.2215	0.08072
		fosA	2	1	82.804	0	8.64e-88	0	88.3333	0
		oqxA	2	1	88.161	0	0	0	99.4048	0
	clinical isolate SQK-LSK110	blaCTX-M-111	0	195	92.308	3.20728	3.17949e-155	4.43991e-154	96.1129	10.2616
		blaCTX-M-113	0	195	92.3001	3.21473	6.82051e-157	9.52433e-156	96.1117	10.2661
		blaCTX-M-147	0	195	92.1839	3.2054	6.87179e-152	9.59594e-151	96.1129	10.2616
		blaCTX-M-14	0	195	92.3846	3.21869	3.17949e-155	4.43991e-154	96.1129	10.2616
		blaCTX-M-168	0	195	92.2745	3.21364	1.47692e-153	2.06241e-152	96.1129	10.2616
		blaCTX-M-17	0	195	92.2282	3.17798	3.17949e-155	4.43991e-154	96.0133	10.2549
		blaCTX-M-191	0	195	92.2773	3.20538	1.47692e-153	2.06241e-152	96.1129	10.2616
		blaCTX-M-198	0	195	92.3007	3.2115	3.17949e-155	4.43991e-154	96.1129	10.2616
		blaCTX-M-19	0	195	92.279	3.21262	1.47692e-153	2.06241e-152	96.1129	10.2616
		blaCTX-M-38	0	195	92.2756	3.21219	1.47692e-153	2.06241e-152	96.1117	10.2639
		blaCTX-M-47	0	195	92.3013	3.21411	3.17949e-155	4.43991e-154	96.1129	10.2616
		blaCTX-M-48	0	195	92.2943	3.21271	3.17949e-155	4.43991e-154	96.1129	10.2616
		blaCTX-M-49	0	195	92.2031	3.20696	3.17949e-155	4.43991e-154	96.1129	10.2616
		blaCTX-M-50	0	195	92.2865	3.21132	3.17949e-155	4.43991e-154	96.1129	10.2616
		blaCTX-M-73	0	195	92.2987	3.1921	3.17949e-155	4.43991e-154	95.8488	10.2352
		blaCTX-M-87	0	195	92.1892	3.20497	6.87179e-152	9.59594e-151	96.1129	10.2616
		blaCTX-M-90	0	195	92.2895	3.21149	1.47692e-153	2.06241e-152	96.1129	10.2616
		blaCTX-M-112	0	194	92.3324	3.15682	6.85567e-157	9.54884e-156	96.0987	10.2862
		blaCTX-M-161	0	194	92.2402	3.16564	1.48454e-153	2.06772e-152	96.074	10.2827
		blaCTX-M-21	0	194	91.7776	3.12255	3.19588e-155	4.45134e-154	95.7315	10.2694
		blaCTX-M-46	0	194	92.1169	3.20266	3.19588e-155	4.45134e-154	96.0928	10.2843
		blaCTX-M-83	0	194	92.3053	3.2061	3.19588e-155	4.45134e-154	96.094	10.2848
		blaCTX-M-84	0	194	92.3175	3.1849	6.85567e-157	9.54884e-156	96.0928	10.2843
		blaCTX-M-85	0	194	92.331	3.15257	1.48454e-153	2.06772e-152	96.0987	10.2862
		blaCTX-M-104	0	193	92.3479	3.17772	1.49223e-153	2.07307e-152	96.0738	10.3076
		blaCTX-M-110	0	193	92.3389	3.19415	1.49223e-153	2.07307e-152	95.309	10.2091
		blaCTX-M-125	0	193	92.2626	3.1694	1.49223e-153	2.07307e-152	96.0738	10.3076
		blaCTX-M-126	0	193	92.236	3.15429	6.94301e-152	9.64553e-151	96.0282	10.3106
		blaCTX-M-148	0	193	92.1434	3.16274	6.94301e-152	9.64553e-151	96.0738	10.3076
		blaCTX-M-201	0	193	92.3187	3.20555	3.21244e-155	4.46286e-154	96.0779	10.3091
		blaCTX-M-24	0	193	92.3416	3.17632	1.49223e-153	2.07307e-152	96.0738	10.3076
		blaCTX-M-65	0	193	92.2463	3.16944	1.49223e-153	2.07307e-152	96.0738	10.3076
		blaCTX-M-13	0	192	92.0654	3.15635	1.94271e-152	2.6919e-151	96.2251	9.95973
		blaCTX-M-213	0	192	92.1669	3.15761	1.94271e-152	2.6919e-151	96.2251	9.95973
		blaCTX-M-67	0	192	92.3567	3.16293	1.5e-153	2.07846e-152	96.0634	10.334
		blaCTX-M-86	0	192	92.3605	3.16575	1.5e-153	2.07846e-152	96.0634	10.334
		blaCTX-M-99	0	192	92.2401	3.17991	1.5e-153	2.07846e-152	96.177	10.2341
		blaCTX-M-122	0	191	92.2841	3.14962	1.50785e-153	2.08389e-152	96.2652	9.93627
		blaCTX-M-130	0	191	92.1774	3.15673	1.50785e-153	2.08389e-152	96.2185	9.93741
		blaCTX-M-134	0	191	92.3773	2.97632	2.05115e-172	0	96.1635	10.3011
		blaCTX-M-159	0	191	92.3592	2.96917	3.18848e-172	0	96.1641	10.2997
		blaCTX-M-174	0	191	92.3663	2.97515	6.84817e-174	0	96.1367	10.2979
		blaCTX-M-192	0	191	92.3616	2.95935	2.5911e-174	0	96.1641	10.2997
		blaCTX-M-27	0	191	92.4579	2.98204	6.84817e-174	0	96.1641	10.2997
		blaCTX-M-102	0	190	92.3843	2.94233	2.06195e-172	0	96.144	10.3231
		blaCTX-M-129	0	190	92.4008	2.94379	6.88421e-174	0	96.144	10.3231
		blaCTX-M-93	0	190	92.3657	2.97627	3.20526e-172	0	96.144	10.3231
		blaCTX-M-98	0	190	92.3783	2.97316	1.16936e-172	0	96.1452	10.3236
		blaCTX-M-105	0	189	92.3051	2.93248	1.21857e-172	0	96.1248	10.3471
		blaCTX-M-121	0	189	92.3873	2.97006	3.22222e-172	0	96.129	10.3486
		blaCTX-M-196	0	189	92.4165	2.93389	2.07286e-172	0	96.1248	10.3471
		blaCTX-M-81	0	189	92.0797	3.14358	1.53439e-148	2.10944e-147	96.0124	10.4077
		blaCTX-M-14b	0	188	92.3442	2.87992	1.53191e-153	2.10046e-152	96.0094	10.4346
		blaCTX-M-195	0	188	92.4349	2.91011	2.08388e-172	0	96.1145	10.3743
		blaCTX-M-51	0	188	92.1599	2.85826	3.31915e-150	4.55099e-149	96.0094	10.4346
		blaCTX-M-9	0	188	92.2555	2.86382	7.12766e-152	9.77295e-151	96.0094	10.4346
		blaCTX-M-16	0	187	92.2209	2.74073	5.50802e-171	0	96.0943	10.3983
		blaCTX-M-214	0	185	92.1933	2.85892	3.37297e-150	4.58774e-149	95.9515	10.5092
		blaCTX-M-219	0	185	92.2475	2.75993	3.37297e-150	4.58774e-149	95.9459	10.5072
		blaCTX-M-137	0	178	87.0167	2.43552	1.67416e-98	2.2336e-97	94.1088	9.86138
		blaCTX-M-64	0	174	87.5608	2.25701	5.35057e-94	7.05789e-93	77.3454	6.23203
		blaCTX-M-199	0	160	87.4015	2.25857	2.70625e-92	3.42317e-91	77.1754	6.41872
		aac(3)-IIa	0	138	92.495	2.73658	8.18841e-170	0	95.5015	10.4256
		aac(3)-IIa	0	138	92.4021	2.73195	3.80435e-168	0	95.5015	10.4256
		aac(3)-IIe	0	138	92.3891	2.67472	1.75362e-171	0	95.345	10.4143
		blaCTX-M-123	0	138	84.7221	1.88012	6.97162e-132	8.18908e-131	76.6048	7.26046
		oqxB	0	138	88.9408	2.403	0	0	91.5523	15.3872
		aac(3)-IIa	0	137	92.4979	2.67723	3.83212e-168	0	95.4704	10.4574
		aac(3)-IIa	0	121	90.339	2.50873	5.68595e-89	6.25455e-88	95.2487	10.2579
		aac(3)-IId	0	121	90.4725	2.57773	5.68595e-89	6.25455e-88	95.7046	10.1518
		aac(3)-IIc	0	117	90.3024	2.39655	4.73504e-182	0	96.471	8.5806
		blaCTX-M-132	0	107	82.0555	1.29048	4.35514e-117	4.50499e-116	77.0324	6.42244
		aac(3)-IIa	0	100	90.2927	2.2455	6.88e-89	6.88e-88	96.2079	9.30832
		oqxA	0	76	87.8769	1.85563	0	0	95.6957	11.2143
		aac(6')-Ib-cr	1	298	92.4625	3.09625	3.98658e-96	4.85804e-95	94.6331	8.75559
		aac(6')-Ib-cr	1	280	92.3728	3.26048	4.26771e-96	5.01109e-95	96.6639	8.77266
		cmlA1	1	163	91.5195	2.84728	0	0	96.5888	8.55165
		cmlA1	1	158	90.8833	2.55454	0	0	96.4482	8.67681
		aac(6')-Ib	1	157	92.5299	3.16261	8.15287e-98	1.02155e-96	93.5223	8.35539
		aac(6')-Ib	1	157	92.4161	3.1131	1.36306e-95	1.70791e-94	92.5984	8.60967
		aac(6')-Ib3	1	155	92.587	3.16971	1.76774e-99	2.20082e-98	96.7881	8.65318
		aac(6')-Ib-Suzhou	1	153	92.3303	3.24297	3.88284e-96	4.8022e-95	96.528	8.48215
		aac(6')Ib-cr	1	153	92.3303	3.24297	3.88284e-96	4.8022e-95	96.528	8.48215
		aac(6')-Ib11	1	151	92.2486	3.16354	3.93377e-96	4.8339e-95	93.2962	8.40143
		aac(6')-Ib-cr	1	149	92.4625	3.10148	3.98658e-96	4.86624e-95	94.6331	8.77036
		blaTEM-104	1	147	91.8842	3.10956	3.86401e-166	0	93.925	13.1767
		blaTEM-127	1	147	91.9305	3.13511	1.79594e-164	0	93.9431	13.1744
		blaTEM-128	1	147	91.931	3.132	1.79594e-164	0	93.9431	13.1744
		blaTEM-143	1	147	91.9314	3.13629	1.79594e-164	0	93.9431	13.1744
		blaTEM-198	1	147	91.9475	3.12454	8.30474e-168	0	93.9423	13.1745
		blaTEM-1B	1	147	92.0491	3.13619	3.864e-166	0	93.9431	13.1744
		blaTEM-215	1	147	91.9374	3.12791	1.79592e-164	0	93.9431	13.1744
		blaTEM-28	1	147	91.8113	3.13344	8.36735e-163	1.0186e-161	94.1936	12.8584
		blaTEM-29	1	147	91.835	3.12825	1.79709e-164	0	94.0719	13.083
		blaTEM-70	1	147	91.9586	3.12588	1.79592e-164	0	93.9431	13.1744
		blaTEM-95	1	147	91.9404	3.1276	1.79594e-164	0	93.9431	13.1744
		blaTEM-10	1	146	91.8287	3.13897	8.42466e-163	1.0186e-161	94.1801	12.9016
		blaTEM-122	1	146	91.8723	3.12982	3.89294e-166	0	94.0631	13.1271
		blaTEM-132	1	146	91.7494	3.11146	3.91781e-161	4.7339e-160	94.1546	12.8965
		blaTEM-144	1	146	91.8295	3.14196	8.42466e-163	1.0186e-161	94.1801	12.9016
		blaTEM-147	1	146	91.786	3.0863	8.42478e-163	1.0186e-161	94.0337	13.1198
		blaTEM-148	1	146	91.9701	3.11556	1.80822e-164	0	93.9128	13.2146
		blaTEM-156	1	146	91.7075	3.10475	8.42478e-163	1.0186e-161	94.0576	13.1269
		blaTEM-163	1	146	91.7911	3.12381	3.89295e-166	0	94.0234	13.1516
		blaTEM-164	1	146	91.869	3.12732	3.89294e-166	0	93.9032	13.2108
		blaTEM-176	1	146	92.0016	3.09269	1.80822e-164	0	93.904	13.2112
		blaTEM-186	1	146	91.9759	3.10994	1.80824e-164	0	93.9032	13.2108
		blaTEM-1A	1	146	91.7703	3.12631	1.86301e-164	0	94.0576	13.1269
		blaTEM-1C	1	146	91.8689	3.13266	1.8094e-164	0	94.0576	13.1269
		blaTEM-206	1	146	91.9575	3.14815	3.89047e-166	0	94.1061	13.1378
		blaTEM-207	1	146	91.9435	3.1431	1.80822e-164	0	94.1801	12.9016
		blaTEM-214	1	146	91.9707	3.13625	3.89294e-166	0	94.0615	13.1287
		blaTEM-30	1	146	91.9576	3.1344	3.89047e-166	0	94.1801	12.9016
		blaTEM-76	1	146	91.9537	3.1402	3.89294e-166	0	93.9032	13.2108
		blaTEM-79	1	146	91.8615	3.12561	3.89294e-166	0	94.1801	12.9016
		aac(6')-Ib-Hangzhou	1	145	92.2867	3.26216	1.74483e-97	1.48061e-96	96.6952	8.72539
		blaTEM-112	1	145	91.5605	3.11644	1.87586e-164	0	94.2969	12.8487
		blaTEM-126	1	145	91.9106	3.0785	8.48276e-163	1.0186e-161	93.8588	13.2855
		blaTEM-169	1	145	91.8434	2.95794	1.87586e-164	0	94.0326	13.1689
		blaTEM-171	1	145	91.6685	3.12826	4.38621e-164	0	94.2881	12.8724
		blaTEM-183	1	145	91.71	3.08585	8.48828e-163	1.0186e-161	94.019	13.1641
		blaTEM-196	1	145	91.9552	3.03725	1.82188e-164	0	93.8844	13.2558
		blaTEM-208	1	145	92.0413	3.08412	1.82072e-164	0	93.8644	13.2483
		blaTEM-209	1	145	91.9183	3.12252	4.03586e-166	0	94.0182	13.1638
		blaTEM-213	1	145	92.0214	3.08371	1.82069e-164	0	93.8644	13.2483
		blaTEM-216	1	145	91.8734	3.15613	4.03586e-166	0	94.0743	13.1777
		blaTEM-220	1	145	91.9057	3.07382	8.48276e-163	1.0186e-161	93.8724	13.2514
		blaTEM-232	1	145	91.9592	2.93972	1.82188e-164	0	93.8868	13.2567
		blaTEM-234	1	145	91.9634	3.13406	1.82069e-164	0	94.1447	12.9241
		blaTEM-33	1	145	92.0742	2.94387	3.91979e-166	0	93.8868	13.2567
		blaTEM-34	1	145	92.0757	2.94382	3.91979e-166	0	93.8868	13.2567
		blaTEM-35	1	145	91.9779	2.94223	8.66829e-168	0	93.9052	13.2114
		blaTEM-36	1	145	91.9794	2.94216	8.66829e-168	0	93.9052	13.2114
		blaTEM-54	1	145	91.681	3.12827	1.87586e-164	0	94.2969	12.8487
		blaTEM-57	1	145	91.8736	3.13921	4.03586e-166	0	94.0166	13.163
		blaTEM-6	1	145	91.6052	3.07188	4.06414e-161	4.75135e-160	93.995	13.1569
		blaTEM-96	1	145	91.6357	3.13075	8.48828e-163	1.0186e-161	94.1319	13.1288
		blaTEM-98	1	145	91.6439	3.10852	3.49931e-163	3.84993e-162	93.4599	12.507
		blaTEM-109	1	144	91.8061	2.88593	3.97481e-161	4.76666e-160	93.8226	13.2867
		blaTEM-12	1	144	91.521	3.11328	4.41667e-164	0	94.2662	12.8882
		blaTEM-137	1	144	91.3181	3.09993	8.80071e-163	1.0186e-161	94.2662	12.8882
		blaTEM-141	1	144	91.946	3.12119	4.06389e-166	0	93.9783	13.2009
		blaTEM-154	1	144	91.6776	2.93108	2.05556e-162	1.76426e-161	94.0025	13.2099
		blaTEM-158	1	144	91.8482	2.94639	4.0639e-166	0	93.9952	13.2128
		blaTEM-166	1	144	92.0595	3.07522	1.83333e-164	0	94.0783	13.0658
		blaTEM-182	1	144	91.8563	2.92862	4.0639e-166	0	93.992	13.2127
		blaTEM-191	1	144	91.5325	3.11115	1.88889e-164	0	94.2662	12.8882
		blaTEM-19	1	144	91.5393	3.1042	5.6406e-166	0	94.2662	12.8882
		blaTEM-1D	1	144	91.6396	3.11534	9.50001e-166	0	94.2662	12.8882
		blaTEM-210	1	144	91.9933	2.94227	4.06389e-166	0	93.8532	13.2967
		blaTEM-217	1	144	92.0246	3.02766	1.83333e-164	0	94.1073	12.9613
		blaTEM-219	1	144	91.8201	3.02407	8.54179e-163	1.0186e-161	94.1073	12.9613
		blaTEM-26	1	144	91.6231	3.077	4.09236e-161	4.76786e-160	93.9799	13.2016
		blaTEM-40	1	144	91.9013	2.93694	1.88889e-164	0	94.0025	13.2099
		blaTEM-55	1	144	91.916	3.11373	3.94701e-166	0	93.9807	13.2019
		blaTEM-71	1	144	91.4336	3.09913	9.51521e-166	0	94.2662	12.8882
		blaTEM-77	1	144	91.9816	2.94469	3.94701e-166	0	94.1267	12.9834
		blaTEM-82	1	144	91.7001	2.92452	4.41667e-164	0	94.0081	13.2101
		blaTEM-84	1	144	91.5442	3.11151	5.6406e-166	0	94.2847	12.8407
		blaTEM-99	1	144	91.7503	3.11608	5.48611e-166	0	93.6968	12.2199
		blaTEM-105	1	143	92.0474	3.09228	1.84615e-164	0	94.0401	13.0986
		blaTEM-106	1	143	91.9874	3.02654	8.60152e-163	1.0186e-161	93.7916	13.3265
		blaTEM-108	1	143	91.5289	3.11542	2.56643e-164	0	93.9849	11.8572
		blaTEM-115	1	143	91.517	3.12018	2.06993e-162	1.76426e-161	94.0044	13.2535
		blaTEM-135	1	143	91.9693	3.06279	1.84736e-164	0	93.95	13.2432
		blaTEM-136	1	143	91.5446	3.13802	1.86014e-159	2.2244e-158	94.5063	12.5775
		blaTEM-15	1	143	91.9222	3.09402	3.97461e-166	0	94.0637	13.0117
		blaTEM-168	1	143	91.7646	3.0182	9.56643e-166	0	94.2253	12.9089
		blaTEM-185	1	143	91.6038	2.93005	2.06993e-162	1.76426e-161	93.9694	13.2503
		blaTEM-201	1	143	91.9092	3.11471	1.84615e-164	0	94.1156	13.0056
		blaTEM-230	1	143	91.9475	3.0253	8.53702e-168	0	94.3504	12.6732
		blaTEM-231	1	143	91.7831	3.04473	8.86154e-163	1.0186e-161	93.7802	13.3234
		blaTEM-233	1	143	91.4724	3.07582	1.9021e-164	0	94.0531	13.1728
		blaTEM-47	1	143	91.5944	2.97995	8.78951e-168	0	94.3504	12.6732
		blaTEM-68	1	143	91.4917	2.97574	4.41259e-169	0	94.3658	12.6244
		blaTEM-97	1	143	91.7702	2.9216	3.54825e-163	3.84993e-162	93.4017	12.5849
		blaTEM-107	1	142	91.7495	3.03069	8.66761e-163	1.0186e-161	94.008	13.0449
		blaTEM-120	1	142	91.5355	3.12524	2.65972e-164	0	94.2484	12.974
		blaTEM-188	1	142	91.3699	3.0996	2.65987e-164	0	94.2484	12.974
		blaTEM-189	1	142	91.6816	2.94704	8.92394e-163	1.0186e-161	94.2042	12.9678
		blaTEM-20	1	142	91.7717	3.05558	1.91549e-164	0	94.1936	12.9644
		blaTEM-212	1	142	91.6112	3.06875	4.47887e-164	0	94.1903	12.9632
		blaTEM-226	1	142	91.8778	3.0462	1.85918e-164	0	94.0243	13.0492
		blaTEM-43	1	142	91.8069	3.00166	4.03079e-161	4.80013e-160	93.8853	13.2738
		blaTEM-53	1	142	91.4568	3.11464	1.2369e-162	1.44051e-161	94.2484	12.974
		blaTEM-90	1	142	91.7887	3.05303	8.66197e-163	1.0186e-161	94.3449	12.923
		blaTEM-91	1	142	91.6478	3.06416	1.87327e-159	2.23222e-158	94.1936	12.9644
		aac(6')-30-aac(6')-Ib'	1	141	92.4441	3.01589	2.80333e-145	3.32648e-144	57.9793	1.27287
		blaTEM-101	1	141	91.2222	3.06992	3.01546e-164	0	94.1302	13.0028
		blaTEM-114	1	141	91.26	3.10337	4.17944e-161	4.81831e-160	94.1491	13.0001
		blaTEM-11	1	141	91.4785	3.10591	1.24567e-162	1.45756e-161	94.1491	13.0001
		blaTEM-133	1	141	91.4888	3.07454	9.76596e-161	8.28836e-160	93.9243	13.3305
		blaTEM-150	1	141	91.7498	3.12838	4.51064e-164	0	93.9152	13.3268
		blaTEM-155	1	141	91.5201	3.13616	4.17943e-161	4.81831e-160	94.1491	13.0001
		blaTEM-181	1	141	91.7862	3.06085	8.98723e-163	1.04257e-161	93.8658	13.3183
		blaTEM-190	1	141	91.3947	2.9543	1.22735e-162	1.45756e-161	94.3147	12.9163
		blaTEM-2	1	141	91.5948	3.11198	2.67858e-164	0	94.1491	13.0001
		blaTEM-32	1	141	91.8977	2.86055	8.98723e-163	1.04257e-161	93.8921	13.3283
		blaTEM-45	1	141	91.5566	2.92491	2.67858e-164	0	94.178	13.0085
		blaTEM-52B	1	141	91.8887	3.03446	1.87356e-164	0	93.9926	13.0902
		blaTEM-93	1	141	91.5921	3.03848	8.98723e-163	1.04257e-161	94.1541	13.002
		aac(6')-Ib-cr	1	140	92.3728	3.26634	4.26771e-96	5.02009e-95	96.6639	8.78842
		blaTEM-102	1	140	91.2603	2.91328	8.85715e-158	1.04799e-156	94.323	12.7055
		blaTEM-116	1	140	91.6848	3.06159	2.11429e-162	1.79205e-161	94.1032	13.0632
		blaTEM-125	1	140	91.0765	2.92024	1.24286e-157	1.47057e-156	94.2857	12.9581
		blaTEM-129	1	140	91.5294	3.05641	2.11429e-162	1.79205e-161	93.9497	13.1275
		blaTEM-145	1	140	91.6573	3.12131	4.08572e-161	4.83428e-160	94.3944	12.6888
		blaTEM-151	1	140	91.3372	2.92669	1.23619e-162	1.45756e-161	94.2691	12.9604
		blaTEM-152	1	140	91.3247	2.934	1.25464e-162	1.45756e-161	94.2857	12.9581
		blaTEM-78	1	140	91.4291	2.94057	1.23612e-162	1.45756e-161	94.2857	12.9581
		blaTEM-80	1	140	91.6504	2.92175	4.05715e-166	0	94.3272	12.9404
		blaTEM-81	1	140	91.7492	2.92305	1.88571e-164	0	94.3081	12.989
		blaTEM-83	1	140	91.438	2.92066	1.25457e-162	1.45756e-161	94.2724	13.0066
		blaTEM-110	1	139	91.5745	3.00224	2.67714e-164	0	94.4251	12.7408
		blaTEM-123	1	139	91.1548	2.8968	1.24608e-162	1.45756e-161	94.0761	13.0267
		blaTEM-124	1	139	91.5519	2.86289	3.18043e-162	3.74586e-161	94.3402	12.8094
		blaTEM-130	1	139	91.2728	3.08378	4.61151e-159	3.88629e-158	93.907	13.1652
		blaTEM-138	1	139	91.474	3.00588	1.2636e-162	1.45756e-161	94.0775	13.0621
		blaTEM-139	1	139	91.4493	3.04832	1.24501e-162	1.45756e-161	93.9012	13.1696
		blaTEM-146	1	139	91.7741	3.02514	8.84892e-163	1.04257e-161	94.5187	12.7006
		blaTEM-153	1	139	91.7869	3.00524	4.11778e-161	4.85163e-160	94.0783	13.0646
		blaTEM-157	1	139	91.5011	3.06615	9.90647e-161	8.34737e-160	94.0608	13.1008
		blaTEM-16	1	139	91.4534	3.05429	5.87986e-161	6.82796e-160	94.07	13.077
		blaTEM-2	1	139	91.5105	3.10512	1.2636e-162	1.45756e-161	94.1293	13.0884
		blaTEM-48	1	139	91.3706	2.98263	2.67714e-164	0	94.4251	12.7408
		blaTEM-49	1	139	91.2652	2.97576	2.71712e-164	0	94.4251	12.7408
		blaTEM-52C	1	139	91.743	3.01083	9.11655e-163	1.04257e-161	94.0741	13.0785
		blaTEM-67	1	139	91.4351	3.09656	1.24461e-162	1.45756e-161	94.1293	13.0884
		blaTEM-85	1	139	91.3502	2.9938	1.2636e-162	1.45756e-161	94.4251	12.7408
		blaTEM-86	1	139	91.2412	2.99242	2.1295e-162	1.79205e-161	94.4251	12.7408
		blaTEM-87	1	139	91.2864	2.97098	1.27094e-157	1.47586e-156	94.0792	13.0807
		blaTEM-88	1	139	91.8177	3.02349	8.84904e-163	1.04257e-161	94.4293	12.6114
		blaTEM-111	1	138	91.5077	2.94448	2.69654e-164	0	94.3258	12.768
		blaTEM-121	1	138	91.1949	3.07165	8.99134e-158	1.05555e-156	94.0278	13.1151
		blaTEM-134	1	138	91.3482	3.05217	5.83525e-161	6.85259e-160	94.0278	13.1151
		blaTEM-142	1	138	91.4026	2.93778	2.69654e-164	0	94.3258	12.768
		blaTEM-149	1	138	91.3814	2.98724	1.98587e-159	2.26488e-158	94.0405	13.1201
		blaTEM-160	1	138	91.6164	2.92385	1.25403e-162	1.47441e-161	94.0506	13.1234
		blaTEM-195	1	138	90.7761	3.02132	2.15362e-154	2.29306e-153	94.0304	13.132
		blaTEM-22	1	138	91.3505	3.05975	1.27283e-162	1.47441e-161	94.0407	13.1291
		blaTEM-24	1	138	91.2909	3.08326	8.99134e-158	1.05555e-156	94.0278	13.1151
		blaTEM-3	1	138	91.4648	3.05831	1.25403e-162	1.47441e-161	94.0278	13.1151
		blaTEM-52	1	138	91.6713	2.99783	2.14493e-162	1.80578e-161	94.0329	13.1171
		blaTEM-72	1	138	91.3927	3.01222	1.27283e-162	1.47441e-161	94.0396	13.1198
		blaTEM-8	1	138	91.3457	3.05636	5.83525e-161	6.85259e-160	94.0278	13.1151
		blaTEM-92	1	138	91.4161	2.97206	5.83525e-161	6.85259e-160	94.0371	13.1189
		blaTEM-159	1	137	91.6637	2.85285	5.96569e-161	6.8776e-160	93.7935	13.5024
		blaTEM-193	1	137	90.2549	2.96078	4.26283e-146	4.98945e-145	93.9919	13.17
		blaTEM-197	1	137	91.6624	3.013	2.16058e-162	1.80578e-161	93.9893	13.1552
		blaTEM-21	1	137	91.3422	3.06704	1.28212e-162	1.47441e-161	93.9989	13.168
		blaTEM-225	1	137	91.6463	3.01386	4.1779e-161	4.88689e-160	94.2894	12.8075
		blaTEM-9	1	137	91.4324	2.94282	5.87784e-161	6.87756e-160	94.3488	12.8182
		blaTEM-17	1	136	91.514	2.94144	1.95715e-159	2.28092e-158	94.2287	12.8671
		blaTEM-184	1	136	91.4009	2.96031	1.95588e-159	2.28093e-158	94.2902	12.7524
		blaTEM-205	1	136	91.2358	2.98239	1.26838e-157	1.13886e-156	94.0705	13.2536
		blaTEM-224	1	136	91.2878	2.98605	1.29897e-157	1.49204e-156	94.3166	12.6587
		blaTEM-229	1	136	91.6693	2.95778	4.33309e-161	4.90601e-160	94.2492	12.8748
		blaTEM-4	1	136	91.4455	2.94146	1.27207e-162	1.47441e-161	94.3081	12.8567
		blaTEM-177	1	135	91.2009	2.99155	4.39556e-156	4.95856e-155	93.9098	13.2366
		blaTEM-211	1	135	91.1956	2.97646	2.7778e-159	3.22749e-158	94.2917	12.6451
		blaTEM-113	1	134	91.3996	2.95107	6.03299e-161	6.954e-160	93.8634	13.3026
		blaTEM-131	1	134	91.282	3.02844	1.28731e-157	1.14728e-156	93.9466	13.2966
		blaTEM-178	1	134	90.1398	2.88092	6.03038e-153	6.96267e-152	94.0359	12.6468
		blaTEM-227	1	134	91.3818	2.98689	1.97015e-164	0	94.3003	12.8976
		blaTEM-167	1	133	91.4288	2.90285	1.30118e-162	1.49107e-161	94.2871	12.9644
		blaTEM-187	1	133	91.4339	2.93814	6.05462e-161	6.98021e-160	94.2575	12.9275
		blaTEM-63	1	132	91.4286	2.9877	9.67803e-158	1.07953e-156	93.5522	13.7005
		blaTEM-94	1	132	91.4548	2.84617	6.09853e-161	7.00663e-160	94.1594	13.0222
		blaTEM-60	1	131	90.88	2.95828	2.04713e-154	2.34152e-153	94.3852	12.8135
		aac(3)-Ib-aac(6')-Ib	1	127	92.3645	2.98497	6.02362e-134	6.78828e-133	54.7319	0.700377
		blaTEM-162	1	127	91.4773	2.77826	1.38583e-152	1.56175e-151	93.6258	13.6165
		blaTEM-194	1	125	90.0305	2.91565	8.348e-157	9.21242e-156	94.4232	12.7616
		cml	1	114	88.9525	2.32165	0	0	96.7479	7.92118
		blaOKP-B-15	2	123	92.02	2.75734	1.8374e-138	2.03777e-137	94.5922	11.6638
		blaOKP-B-2	2	123	91.9273	2.74829	1.8374e-138	2.03777e-137	94.6706	11.6884
		blaOKP-B-1	2	120	91.6572	2.72955	8.75e-137	9.58514e-136	94.5983	11.8399
		blaOKP-B-17	2	118	91.4633	2.66909	4.17797e-130	4.53843e-129	94.6849	11.6506
		blaOKP-B-4	2	118	91.6514	2.68467	4.17797e-130	4.53843e-129	94.7656	11.6752
		blaOKP-B-8	2	118	91.612	2.74643	4.14407e-135	4.50161e-134	95.3021	10.5481
		blaOKP-B-6	2	116	91.6781	2.69687	9.13793e-132	9.84185e-131	94.6283	11.5838
		blaOKP-B-7	2	114	91.5738	2.66858	9.29825e-132	9.92781e-131	95.4123	10.4305
		blaOKP-B-9	2	114	91.5131	2.63746	4.32456e-130	4.61737e-129	94.6339	11.8573
		blaOKP-B-18	2	113	91.3617	2.72424	9.46903e-127	1.00657e-125	95.3008	10.4349
		blaOKP-B-16	2	112	91.1688	2.69854	4.42857e-125	4.68676e-124	95.2848	10.4607
		blaOKP-B-13	2	111	91.5137	2.61052	4.44144e-130	4.67935e-129	95.4181	10.1716
		blaOKP-B-14	2	111	91.6074	2.70538	3.47748e-121	3.66375e-120	94.7108	11.6826
		blaOKP-B-3	2	111	91.5428	2.65225	2.06306e-128	2.17357e-127	95.6995	10.212
		blaOKP-B-10	2	109	91.59	2.58343	0	0	96.293	9.11709
		blaOKP-B-5	2	107	91.0739	2.66746	2.15888e-123	2.23316e-122	95.3998	10.3404
		blaOKP-B-20	2	106	91.206	2.66637	4.67925e-125	4.81758e-124	95.3597	10.3794
		blaOKP-B-12	2	104	91.4615	2.65296	1.33654e-120	1.36301e-119	95.2423	10.1205
		blaOKP-B-11	2	103	91.1977	2.50395	2.24272e-123	2.27611e-122	95.1118	10.8873
		blaOKP-B-19	2	103	90.9416	2.61744	2.24272e-123	2.27611e-122	95.2178	10.5426
		fosA	2	23	83.1049	1.26135	1.28803e-82	6.17179e-82	98.2609	2.4696
		fosA6	2	6	88.749	1.12448	1.96427e-136	4.57756e-136	95.458	2.66408
		fosA	2	6	89.0215	1.13662	1.13838e-133	2.78831e-133	96.7857	1.6201
		fosA	2	6	89.2792	1.03936	9.18123e-141	1.73034e-140	98.0556	2.47627
		blaOKP-A-11	3	80	89.7344	2.11838	1.05626e-157	9.44739e-157	95.482	10.6249
		blaOKP-A-5	3	80	89.7239	2.23805	2.08638e-159	1.82237e-158	95.6402	10.6646
		blaOKP-A-2	3	79	89.7188	2.16852	9.62036e-158	8.55067e-157	95.5851	10.7212
		blaOKP-A-3	3	79	89.6224	2.26105	9.39241e-161	5.87385e-160	95.5909	10.7235
		blaOKP-A-4	3	79	89.6711	2.20083	9.62036e-158	8.55067e-157	95.5851	10.7212
		blaOKP-A-8	3	79	89.7079	2.14336	1.09025e-157	9.50641e-157	95.5851	10.7212
		blaOKP-A-10	3	78	89.3978	2.20878	4.42308e-159	2.74848e-158	95.5329	10.7649
		blaOKP-A-9	3	75	89.5208	2.27645	2.43968e-159	2.10143e-158	95.3837	10.9563
		blaOKP-A-1	3	72	89.4633	2.31923	2.2778e-154	1.93276e-153	95.1832	11.1739
		blaOKP-A-12	3	67	89.7678	2.17123	5.86567e-156	4.80126e-155	95.3213	10.6873
		blaOKP-A-16	3	67	89.6471	2.01491	5.86567e-156	4.80126e-155	96.1187	10.0272
		blaOKP-A-7	3	67	89.5174	2.0027	1.26119e-157	1.03233e-156	95.7408	10.8748
		blaOKP-A-13	3	66	89.7078	1.96826	1.27121e-162	1.0186e-161	95.5689	10.925
		blaOKP-A-14	3	66	89.7485	1.97516	1.27121e-162	1.0186e-161	95.5689	10.925
		blaOKP-A-15	3	63	88.4914	1.79932	8.25397e-140	6.55138e-139	95.2512	11.3603
		blaOKP-A-6	8	68	89.3334	2.19562	5.19118e-156	4.28075e-155	96.7292	8.45166
		blaLEN10	8	10	83.9678	1.77417	3.95e-138	1.2491e-137	97.5539	4.77979
		blaLEN12	8	10	84.4272	1.78885	3.92e-143	1.23961e-142	97.5539	4.77979
		blaLEN13	8	10	84.071	1.7668	8.49e-140	2.68477e-139	97.5539	4.77979
		blaLEN7	8	10	84.0843	1.76409	8.49e-140	2.68477e-139	97.5539	4.77979
		blaLEN8	8	10	84.1273	1.7437	8.49e-140	2.68477e-139	97.4905	4.77969
		blaLEN9	8	10	84.0837	1.78233	8.49e-140	2.68477e-139	97.5539	4.77979
		blaLEN15	8	9	84.331	1.32125	0	0	98.9153	3.16566
		blaLEN16	8	9	84.7011	1.33644	0	0	98.6837	3.06299
		blaLEN17	8	9	84.7066	1.25776	0	0	98.6837	3.06299
		blaLEN18	8	9	84.6029	1.30965	0	0	98.6837	3.06299
		blaLEN19	8	9	84.9077	1.33745	0	0	98.6837	3.06299
		blaLEN1	8	9	84.3302	1.3234	0	0	98.9153	3.16566
		blaLEN20	8	9	84.7152	1.33329	0	0	98.6837	3.06299
		blaLEN22	8	9	84.615	1.32003	0	0	98.6837	3.06299
		blaLEN23	8	9	84.5073	1.30625	0	0	98.6837	3.06299
		blaLEN24	8	9	84.6009	1.32001	0	0	98.6837	3.06299
		blaLEN25	8	9	84.3418	1.33084	0	0	98.6837	3.06299
		blaLEN26	8	9	85.067	1.26969	0	0	98.6837	3.06299
		blaLEN2	8	9	84.6148	1.31836	0	0	98.6837	3.06299
		blaLEN3	8	9	84.6419	1.33307	0	0	99.0673	2.34323
		blaLEN4	8	9	84.6419	1.33307	0	0	99.0673	2.34323
		blaLEN5	8	9	84.6146	1.38888	0	0	98.6837	3.06299
		blaLEN21	8	8	84.8656	1.31557	0	0	98.5337	3.23893
	spiked blood culture - 60 pores	blaCTX-M-14	0	119	87.6295	3.00239	1.26891e-146	1.38421e-145	94.4985	11.6771
		blaCTX-M-198	0	119	87.5829	2.99302	1.26891e-146	1.38421e-145	94.4265	11.675
		blaCTX-M-38	0	118	87.5392	3.01181	5.97458e-145	6.49005e-144	94.4519	11.7158
		blaCTX-M-48	0	118	87.5703	2.99355	1.27966e-146	1.39007e-145	94.4519	11.7158
		blaCTX-M-73	0	118	87.5802	2.97177	1.66102e-145	1.80433e-144	94.2758	11.6841
		blaCTX-M-84	0	118	87.5428	3.01912	5.97458e-145	6.49005e-144	94.4567	11.718
		blaCTX-M-112	0	117	87.5636	3.01341	1.2906e-146	1.396e-145	94.422	11.7623
		blaCTX-M-113	0	117	87.5164	2.99737	1.2906e-146	1.396e-145	94.423	11.7625
		blaCTX-M-201	0	117	87.5706	2.98917	1.2906e-146	1.396e-145	94.4366	11.7656
		blaCTX-M-47	0	117	87.568	3.01474	1.2906e-146	1.396e-145	94.4249	11.763
		blaCTX-M-90	0	117	87.4953	2.98851	1.2906e-146	1.396e-145	94.424	11.7629
		blaCTX-M-104	0	116	87.599	3.01292	6.07759e-145	6.54576e-144	94.3218	11.8016
		blaCTX-M-125	0	116	87.5406	3.00733	2.82759e-143	3.0454e-142	94.2883	11.8118
		blaCTX-M-161	0	116	87.5524	2.9582	6.07759e-145	6.54576e-144	94.366	11.8015
		blaCTX-M-17	0	116	87.5863	2.99075	6.07759e-145	6.54576e-144	94.0836	11.7242
		blaCTX-M-191	0	116	87.5699	2.94713	6.07759e-145	6.54576e-144	94.3719	11.8011
		blaCTX-M-21	0	116	87.1385	2.90347	1.68966e-145	1.81981e-144	93.6644	11.9271
		blaCTX-M-24	0	116	87.5975	3.01938	6.07759e-145	6.54576e-144	94.2686	11.7939
		blaCTX-M-49	0	116	87.4928	3.02186	1.30172e-146	1.402e-145	94.3887	11.8075
		blaCTX-M-50	0	116	87.5551	3.03555	1.30172e-146	1.402e-145	94.3887	11.8075
		blaCTX-M-85	0	116	87.5754	2.97815	1.30172e-146	1.402e-145	94.3759	11.8027
		blaCTX-M-111	0	115	87.5459	2.94134	6.13043e-145	6.57416e-144	94.4878	11.7718
		blaCTX-M-46	0	115	87.4234	2.99325	1.31304e-146	1.40808e-145	94.2168	11.8769
		blaCTX-M-67	0	115	87.5644	3.03282	1.31304e-146	1.40808e-145	94.3151	11.8376
		blaCTX-M-83	0	115	87.5498	2.92576	1.31304e-146	1.40808e-145	94.9365	11.0611
		blaCTX-M-134	0	114	87.5356	3.01188	3.34211e-155	3.56839e-154	94.6677	11.3263
		blaCTX-M-148	0	114	87.3548	2.97705	6.18421e-145	6.60293e-144	94.2872	11.8871
		blaCTX-M-174	0	114	87.4975	3.00745	7.17544e-157	7.66127e-156	94.6217	11.3148
		blaCTX-M-192	0	114	87.5008	3.01277	3.34211e-155	3.56839e-154	94.6677	11.3263
		blaCTX-M-27	0	114	87.5845	3.02122	7.17544e-157	7.66127e-156	94.6677	11.3263
		blaCTX-M-65	0	114	87.4543	2.9879	6.18421e-145	6.60293e-144	94.2872	11.8871
		blaCTX-M-86	0	114	87.6121	3.0093	1.32456e-146	1.41424e-145	94.2672	11.8787
		blaCTX-M-168	0	113	87.549	3.03941	6.23894e-145	6.63208e-144	94.7155	11.2347
		blaCTX-M-102	0	112	87.5101	3.04039	1.57143e-158	1.66304e-157	94.5827	11.4097
		blaCTX-M-122	0	112	87.5145	3.00227	2.92857e-143	3.09931e-142	94.7275	11.2646
		blaCTX-M-126	0	112	87.5181	3.04332	6.29464e-145	6.66162e-144	94.4726	11.3537
		blaCTX-M-129	0	112	87.5797	3.02235	3.40179e-155	3.60011e-154	94.5603	11.4406
		blaCTX-M-14b	0	112	87.4202	3.04534	6.29464e-145	6.66162e-144	94.1822	11.9674
		blaCTX-M-19	0	112	87.5981	3.01127	6.29464e-145	6.66162e-144	94.6745	11.2767
		blaCTX-M-98	0	112	87.4484	3.00742	7.30357e-157	7.72937e-156	94.5929	11.4135
		blaCTX-M-9	0	112	87.3447	3.044	2.92857e-143	3.09931e-142	94.1822	11.9674
		blaCTX-M-110	0	111	87.6222	3.03654	8.20721e-144	8.64683e-143	93.5447	11.9416
		blaCTX-M-159	0	111	87.5412	2.99215	7.36937e-157	7.76411e-156	94.5442	11.4539
		blaCTX-M-196	0	111	87.5426	3.01866	3.43243e-155	3.61629e-154	94.5339	11.4497
		blaCTX-M-87	0	111	87.4233	3.02046	6.35135e-145	6.69156e-144	94.6409	11.3221
		blaCTX-M-105	0	110	87.3713	3.02563	1.6e-158	1.67809e-157	94.505	11.4988
		blaCTX-M-13	0	110	87.347	2.92884	6.40909e-145	6.72191e-144	94.8039	11.2388
		blaCTX-M-147	0	110	87.4611	3.00018	6.40909e-145	6.72191e-144	94.5984	11.365
		blaCTX-M-195	0	110	87.5199	3.05406	7.43636e-157	7.79932e-156	94.4822	11.4892
		blaCTX-M-213	0	110	87.4409	2.93637	6.40909e-145	6.72191e-144	94.8039	11.2388
		blaCTX-M-51	0	109	87.2086	3.04371	3.00917e-143	3.14167e-142	94.0472	12.1038
		blaCTX-M-99	0	109	87.5624	3.01038	3.00917e-143	3.14167e-142	94.5384	11.4016
		blaCTX-M-121	0	108	87.6234	2.99795	7.57407e-157	7.87121e-156	94.3842	11.5731
		blaCTX-M-16	0	107	87.3786	3.01413	1.64486e-158	1.70146e-157	94.3413	11.6184
		blaCTX-M-93	0	107	87.5039	3.06528	4.33489e-169	0	94.8779	10.8705
		blaCTX-M-214	0	106	87.3085	3.06285	3.09434e-143	3.18582e-142	93.8744	12.2316
		blaTEM-127	0	106	87.828	2.91146	7.00946e-165	0	96.7644	7.75607
		blaTEM-128	0	106	87.8366	2.90842	7.00946e-165	0	96.7644	7.75607
		blaTEM-1B	0	106	87.9436	2.91512	1.50947e-166	0	96.7644	7.75607
		blaTEM-206	0	106	87.856	2.91145	7.00962e-165	0	96.7414	7.75556
		blaTEM-214	0	106	87.8531	2.91119	7.00962e-165	0	96.7644	7.75607
		blaTEM-215	0	106	87.852	2.90002	7.00962e-165	0	96.7644	7.75607
		blaTEM-104	0	105	87.835	2.89239	3.29531e-163	3.14346e-162	96.7358	7.78765
		blaTEM-217	0	105	87.8627	2.92185	7.07635e-165	0	96.7524	7.80026
		blaTEM-55	0	105	87.8027	2.89237	3.29524e-163	3.14346e-162	96.7977	7.78511
		blaTEM-122	0	104	87.835	2.89428	3.327e-163	3.14346e-162	96.7837	7.82191
		blaTEM-143	0	104	87.8422	2.90582	7.14442e-165	0	96.7703	7.81729
		blaTEM-29	0	104	87.7558	2.89338	3.32701e-163	3.14346e-162	96.7904	7.82308
		blaTEM-57	0	104	87.7639	2.91847	3.32701e-163	3.14346e-162	96.7904	7.82359
		blaTEM-70	0	104	87.8853	2.90966	7.14423e-165	0	96.8641	7.70817
		blaTEM-95	0	104	87.8665	2.88618	1.54035e-166	0	96.7133	7.82168
		blaCTX-M-219	0	103	87.3078	3.0818	1.48544e-141	1.50755e-140	94.4142	11.6136
		blaCTX-M-81	0	103	87.4257	2.95976	6.84466e-145	6.94657e-144	93.7824	12.4
		blaTEM-105	0	103	87.8511	2.93451	7.21378e-165	0	96.6826	7.85396
		blaTEM-148	0	103	87.8023	2.94232	7.2136e-165	0	96.6747	7.85094
		blaTEM-163	0	103	87.8533	2.80277	1.56311e-161	1.58628e-160	96.6837	7.83373
		blaTEM-166	0	103	87.8848	2.91909	7.21376e-165	0	96.7615	7.83771
		blaTEM-176	0	103	88.0189	2.80946	1.55505e-166	0	96.6781	7.85227
		blaTEM-196	0	103	87.7295	2.90758	3.35924e-163	3.14346e-162	96.7243	7.86182
		blaTEM-198	0	103	87.9254	2.90324	3.49569e-168	0	96.7795	7.85537
		blaTEM-208	0	103	87.8628	2.91507	7.21362e-165	0	97.066	7.02346
		blaTEM-234	0	103	87.9481	2.89822	1.55505e-166	0	96.7153	7.8616
		blaTEM-1C	0	102	87.7879	2.92278	3.39223e-163	3.14346e-162	96.7332	7.89051
		blaTEM-213	0	102	87.8366	2.93485	7.28451e-165	0	97.1784	6.96438
		blaTEM-33	0	102	87.9665	2.81995	1.92157e-169	0	96.7149	7.87906
		blaTEM-34	0	102	87.9697	2.82245	1.92157e-169	0	96.7149	7.87906
		blaTEM-76	0	102	87.8148	2.94322	3.5549e-168	0	96.6694	7.89255
		blaTEM-141	0	101	87.8634	2.86994	3.42574e-163	3.14346e-162	96.7077	7.92542
		blaTEM-164	0	101	87.8483	2.90612	3.42574e-163	3.14346e-162	96.6548	7.9303
		blaTEM-209	0	100	87.8738	2.9485	3.46008e-163	3.14346e-162	96.6876	7.96189
		blaTEM-216	0	100	87.8403	2.94745	3.46008e-163	3.14346e-162	96.6643	7.95495
		blaTEM-35	0	100	87.9643	2.78853	1.96e-169	0	96.6667	7.95018
		blaTEM-36	0	100	87.9675	2.79101	1.96e-169	0	96.6667	7.95018
		blaTEM-126	0	99	87.7464	2.9792	7.50522e-165	0	96.931	7.29671
		blaTEM-135	0	99	87.7479	2.9851	3.49503e-163	3.14346e-162	96.999	7.29299
		blaTEM-147	0	99	87.8681	2.64932	3.49496e-163	3.14346e-162	96.9861	7.34946
		blaTEM-169	0	99	87.8025	2.81002	7.9798e-168	0	97.0682	7.28245
		blaTEM-232	0	99	87.7981	2.84224	9.20202e-168	0	96.7398	7.98917
		blaTEM-30	0	99	87.8069	2.93852	7.50522e-165	0	96.6037	7.98827
		blaTEM-158	0	98	87.8657	2.7783	9.29592e-168	0	96.6709	8.01759
		blaTEM-201	0	98	87.8448	2.91283	3.53069e-163	3.14346e-162	96.5524	8.04487
		blaTEM-210	0	98	87.9062	2.86454	9.29592e-168	0	96.6081	8.02017
		blaTEM-220	0	98	87.7328	2.98411	7.58164e-165	0	96.9044	7.32941
		blaTEM-96	0	98	87.7701	2.71134	1.23469e-168	0	96.5868	8.02724
		blaTEM-182	0	97	87.9086	2.76266	8.14433e-168	0	97.0042	7.34529
		blaTEM-186	0	97	87.9189	2.92328	1.65124e-166	0	96.9431	7.35747
		blaTEM-40	0	97	87.9092	2.71528	1.24742e-168	0	96.6486	8.05702
		blaTEM-97	0	97	87.8498	2.72205	3.49485e-164	0	95.5758	7.9795
		blaTEM-106	0	96	87.7387	2.98663	3.60417e-163	3.14346e-162	97.2597	6.42478
		blaTEM-156	0	96	87.881	2.71366	1.26042e-168	0	96.6137	8.09194
		blaTEM-168	0	96	87.7581	2.83186	9.48958e-168	0	96.6342	8.10358
		blaTEM-1A	0	96	87.9043	2.72573	1.26042e-168	0	96.6137	8.09194
		blaTEM-98	0	96	87.854	2.72502	3.53125e-164	0	95.5393	8.01328
		blaTEM-99	0	96	87.8362	2.77096	7.59375e-166	0	95.4994	8.01894
		blaTEM-171	0	95	87.8514	2.71044	2.73684e-170	0	96.5951	8.13282
		blaTEM-207	0	95	87.9004	2.92692	7.82123e-165	0	96.4741	8.2429
		blaTEM-219	0	95	87.9158	2.73552	2.73684e-170	0	96.5377	8.13475
		blaTEM-230	0	95	87.8714	2.87316	3.61496e-168	0	96.5719	8.1507
		blaTEM-233	0	95	87.6077	2.67693	2.75789e-165	0	97.105	7.19058
		blaTEM-77	0	95	87.838	2.8386	8.34316e-168	0	96.5438	8.12496
		cmlA1	0	95	86.2828	2.95964	2.4e-157	2.33923e-156	91.985	14.3435
		blaTEM-79	0	94	87.8551	2.83782	8.43191e-168	0	96.4317	8.26625
		blaTEM-81	0	94	87.6576	2.73207	2.78723e-165	0	96.5466	8.16512
		blaTEM-154	0	93	87.6837	2.71376	2.8172e-165	0	96.5332	8.20834
		blaTEM-82	0	93	87.7781	2.70404	6.05376e-167	0	96.5257	8.20685
		blaTEM-109	0	92	87.8115	2.69798	6.11957e-167	0	96.9133	7.36503
		blaTEM-10	0	92	87.7524	2.9386	3.76096e-163	3.84993e-162	96.5927	8.24606
		blaTEM-144	0	92	87.7532	2.93771	3.76096e-163	3.84993e-162	96.5927	8.24606
		blaTEM-28	0	92	87.7583	2.93162	3.76096e-163	3.84993e-162	96.5927	8.24606
		blaTEM-80	0	92	87.6633	2.69824	2.84783e-165	0	96.4904	8.24474
		blaTEM-90	0	92	87.8611	2.74793	6.11957e-167	0	96.7252	8.15192
		blaTEM-115	0	91	87.6168	2.7873	2.87912e-165	0	96.3893	8.29672
		blaTEM-181	0	91	87.7419	2.77631	6.18681e-167	0	96.4646	8.28621
		blaTEM-26	0	91	87.7195	2.70574	2.87912e-165	0	96.8986	7.40446
		blaTEM-43	0	91	87.7809	2.72721	0	0	97.2151	6.57117
		blaTEM-6	0	91	87.7254	2.69776	2.87912e-165	0	96.8986	7.40446
		blaTEM-116	0	90	87.6919	2.76189	1.34444e-168	0	96.4434	8.33015
		blaTEM-145	0	90	87.7403	2.78749	8.25558e-165	0	96.3699	8.33237
		blaTEM-15	0	90	87.7694	2.96359	3.84444e-163	3.84993e-162	96.8577	7.45794
		blaTEM-32	0	90	87.824	2.77594	0	0	96.8228	7.59725
		blaTEM-150	0	89	87.836	2.726	6.32584e-167	0	96.3904	8.36782
		blaTEM-153	0	89	87.71	2.82135	0	0	97.1891	6.64199
		blaTEM-185	0	89	87.6961	2.75771	0	0	96.808	7.63834
		blaTEM-229	0	89	87.6057	2.77351	1.35955e-168	0	96.4361	8.37705
		blaTEM-231	0	89	87.8326	2.78116	0	0	96.7871	7.6327
		blaTEM-47	0	89	87.6484	2.85186	8.90562e-168	0	96.3787	8.38733
		blaTEM-54	0	89	87.7823	2.74277	1.35955e-168	0	96.3656	8.35636
		blaTEM-133	0	88	87.5138	2.80162	1.38636e-163	0	96.7255	7.52864
		blaTEM-1D	0	88	87.6195	2.94088	1.82955e-161	1.71628e-160	96.356	8.42012
		blaTEM-124	0	87	87.5033	2.74704	1.8954e-181	0	97.0849	6.78892
		blaTEM-17	0	87	87.6421	2.71714	3.01149e-165	0	96.7974	7.56716
		blaTEM-183	0	87	88.0432	2.60055	1.3908e-168	0	96.4342	8.45358
		blaTEM-136	0	86	87.6866	2.64899	1.40698e-168	0	96.8101	7.83253
		blaTEM-157	0	86	87.5524	2.79776	3.04651e-165	0	96.2334	8.49968
		blaTEM-226	0	86	87.7629	2.9017	4.02326e-163	3.84993e-162	96.725	7.60498
		blaTEM-68	0	86	87.74	2.70508	3.02326e-170	0	96.2753	8.51449
		blaTEM-12	0	85	87.6152	2.8164	3.08235e-165	0	96.2602	8.55153
		blaTEM-84	0	85	87.7096	2.80714	6.62353e-167	0	96.3312	8.54636
		blaTEM-110	0	84	87.5511	2.88022	6.70238e-167	0	96.1977	8.60126
		blaTEM-132	0	84	87.8153	2.81565	4.11905e-163	3.84993e-162	96.7397	7.82865
		blaTEM-2	0	84	87.6564	2.83053	3.11905e-165	0	96.2226	8.59707
		blaTEM-112	0	83	87.8487	2.71385	6.78313e-167	0	96.4065	8.58971
		blaTEM-146	0	83	87.7781	2.75699	1.45783e-168	0	96.8739	7.58298
		blaTEM-189	0	83	87.7705	2.74478	6.78313e-167	0	96.2722	8.62362
		blaTEM-191	0	83	87.7456	2.78554	6.78313e-167	0	96.2134	8.63398
		blaTEM-19	0	83	87.7641	2.77985	6.78313e-167	0	96.2134	8.63398
		blaTEM-52B	0	83	87.6695	3.04854	1.93976e-161	1.7672e-160	97.0642	6.84996
		blaTEM-53	0	83	87.5258	2.84497	3.15663e-165	0	96.1547	8.63783
		blaTEM-71	0	83	87.6584	2.78567	6.78313e-167	0	96.2134	8.63398
		blaTEM-108	0	82	87.9971	2.62097	4.13415e-164	0	95.3882	8.50951
		blaTEM-11	0	82	87.5728	2.79827	1.4878e-163	0	96.1602	8.69166
		blaTEM-120	0	82	87.6197	2.94842	7.82927e-167	0	96.1842	8.66425
		blaTEM-159	0	82	87.5975	2.88263	4.73171e-182	0	96.5355	7.9123
		blaTEM-212	0	82	87.5875	2.88323	3.19512e-165	0	96.6389	7.77289
		blaTEM-45	0	82	87.689	2.78974	3.19512e-165	0	96.2069	8.67749
		blaTEM-160	0	81	87.6314	2.81709	1.50617e-163	0	96.1759	8.72731
		blaTEM-188	0	81	87.5668	2.81875	6.95062e-167	0	96.14	8.70891
		blaTEM-20	0	81	87.7501	2.94141	9.75309e-168	0	96.5673	7.96584
		blaTEM-137	0	80	87.5534	2.7647	3.275e-165	0	96.1934	8.77649
		blaTEM-151	0	80	87.5446	2.74081	1.525e-163	0	96.0656	8.78085
		blaTEM-48	0	80	87.5042	2.82693	7.0375e-167	0	96.1193	8.76864
		blaTEM-49	0	80	87.4125	2.82558	7.0375e-167	0	96.0932	8.78246
		cmlA1	0	80	86.1013	2.78659	6.175e-154	5.52309e-153	91.5883	13.9084
		blaTEM-184	0	79	87.3802	2.8047	2.96203e-123	2.63271e-122	96.2849	8.69101
		blaTEM-190	0	79	87.6382	2.77536	0	0	96.5451	8.05407
		blaTEM-2	0	79	87.6755	2.77733	1.5443e-163	0	95.9952	8.81836
		blaTEM-67	0	79	87.6313	2.75253	1.5443e-163	0	95.9791	8.82095
		blaTEM-78	0	79	87.6453	2.76905	0	0	96.5451	8.05407
		blaTEM-83	0	79	87.6472	2.75953	1.17722e-181	0	96.5451	8.05407
		blaTEM-101	0	78	87.5078	2.7334	3.35897e-165	0	96.0481	8.88114
		blaTEM-102	0	78	87.1865	2.8726	1.5641e-163	0	95.9111	9.02699
		blaTEM-129	0	78	87.517	2.85482	1.5641e-163	0	96.5067	7.94721
		blaTEM-88	0	78	87.6902	2.9402	2.17949e-169	0	97.3853	6.54923
		blaTEM-107	0	77	87.6688	2.87486	2.20779e-169	0	97.03	7.05527
		blaTEM-111	0	77	87.5745	2.8401	3.4026e-165	0	96.5277	7.99883
		blaTEM-142	0	77	87.4818	2.83541	3.4026e-165	0	96.5277	7.99883
		blaTEM-63	0	77	87.4616	2.81413	3.01299e-128	2.64389e-127	96.2457	8.76719
		blaTEM-85	0	77	87.4845	2.80742	3.4026e-165	0	96.0948	8.91942
		blaTEM-9	0	77	87.3398	2.89978	1.58442e-163	0	96.4644	8.00582
[truncated: 469 more rows]

## Sheet: ST4
Supplementary Table 4. Annotation of the TEM-1 containing contig from E.coli 125 (Illumina sequencing) by Prokka v 1.14.6
locus_tag	ftype	length_bp	gene	EC_number	COG	product
LNHLNMAK_00001	CDS	1035	mbeA_1	5.6.2.1		DNA relaxase MbeA
LNHLNMAK_00002	CDS	861	bla	3.5.2.6		Beta-lactamase TEM
LNHLNMAK_00003	CDS	558	tnpR			Transposon Tn3 resolvase
LNHLNMAK_00004	CDS	3135				Tn3 family transposase Tn2
LNHLNMAK_00005	CDS	618	mbeA_2	5.6.2.1		DNA relaxase MbeA
LNHLNMAK_00006	CDS	237				hypothetical protein
LNHLNMAK_00007	CDS	666				hypothetical protein
LNHLNMAK_00008	CDS	1260				hypothetical protein
LNHLNMAK_00009	CDS	192	rop			Regulatory protein rop

## Sheet: ST5
Supplementary Table 5. Percentage of Flongle reads from plasmid sequencing mapping to hybrid reference assemblies
Plasmids isolated from	Percentage of reads mapping to, %
	chormosome	plasmid
E. coli 125	89.2	10.8
K. pneumoniae 225	90.7	9.3
E. coli A2-39	62.4	37.6
K. pneumoniae A2-37	74.1	25.9

## Sheet: ST6
Supplementary Table 6. Pairwise comparison of Flongle assembly plasmid contigs between clinical isolate and spiked blood cultures
clinical isolate	Assembly contigs	Contig length	Contig configuration	Closest PLSDB hit	spiked blood culture, flow cell		Pairwise identity, % (~60/~30 active pores)	Coverage, % (~60/~30 active pores)
					~60 active pores	~30 active pores
E. coli A2-39	contig2	236849	linear	Escherichia coli strain P2-3 plasmid pP2-3T, 392275 bp (MG014722.1)	contig4	contig7	99.9/99.7	100/100
	contig3	144423	circular	Escherichia coli strain CFSAN083829 plasmid pCFSAN083829_2, 154443 bp (CP070395.1)	contig6	contig9	99.9/99.7	100/100
	contig4	117119	circular	Salmonella enterica subsp. enterica serovar Heidelberg plasmid pSH1148_107, 106833 bp (NC_019123.1)	-	-	-	-
	contig5	95930	circular	Escherichia coli strain FDAARGOS_497 plasmid unnamed2, 97018 bp (NZ_CP033848.1)	contig7	contig11	99.9/99.8	100/100
	contig6	89400	circular	Escherichia coli strain ECCNB20-2 plasmid pTB423, 91762 bp (CP034790.1)	contig8	contig12	99.9/99.8	100/100
	contig7	8897	circular	Escherichia coli strain SCEC020022 plasmid p2_020022, 8899 bp (NZ_CP032881.1)	contig9	contig13	99.9/99.2	100/100
K. pneumoniae A2-37	contig2	142472	circular	Klebsiella quasipneumoniae strain A2508 plasmid pA2508-emrE, 189898 bp (NZ_MN310379.1)	contig2	contig2	99.7/99.9	100/100
	contig3	143164	circular	Klebsiella pneumoniae strain TK421 plasmid pTK421_1, 130329 bp (NZ_CP045691.1)	contig4	contig3	99.8/99.9	100/100
	contig4	84438	circular	Escherichia coli strain FAM22321 plasmid pFAM22321, 78962 bp (NZ_KU288634.1)	contig3	contig4	99.8/99.9	100/100
	contig5	4433	circular	Klebsiella pneumoniae strain ZZW20 plasmid pZZW20-4.4K, 4436 bp (NZ_CP058963)	-	-	-	-
